# Supplementary material for: ZMYND12 serves as an IDAd subunit that is essential for sperm motility in mice
Source: Cell Mol Life Sci. 2024 Jul 27;81(1):317. doi: 10.1007/s00018-024-05344-7 (PMC11335240; doi:10.1007/s00018-024-05344-7)
Supplement: Supplementary file 2 — Supplementary Material 2 [file 18_2024_5344_MOESM2_ESM.xlsx]

## Sheet: merge
Accession	Description	Coverage [%]	# Peptides	# PSMs	# Unique Peptides	# AAs	MW [kDa]	calc. pI	Abundance: F1: Sample, IgG1	Abundance: F2: Sample, IgG2	Abundance: F3: Sample, IgG3	Abundance: F4: Sample, IP1	Abundance: F5: Sample, IP2	Abundance: F6: Sample, IP3
P27661	Histone H2AX OS=Mus musculus OX=10090 GN=H2ax PE=1 SV=2	22	5	58	1	143	15.1	10.74	519631	136657	37242.3		22996.9	13879.5
	Annotated Sequence	Modifications	# Protein Groups	# Proteins	# PSMs	Master Protein Accessions	Positions in Master Proteins	Modifications in Master Proteins	# Missed Cleavages	Theo. MH+ [Da]	Abundance: F1: Sample, IgG1	Abundance: F2: Sample, IgG2	Abundance: F3: Sample, IgG3	Abundance: F4: Sample, IP1	Abundance: F5: Sample, IP2	Abundance: F6: Sample, IP3	Charge (by Search Engine): Sequest HT	DeltaM [ppm] (by Search Engine): Sequest HT	RT [min] (by Search Engine): Sequest HT
	[R].AGLQFPVGR.[VI]		4	16	17	Q64523; Q8BFU2; Q3THW5; P27661	Q64523 [22-30]; Q8BFU2 [22-30]; Q3THW5 [24-32]; P27661 [22-30]		0	944.531	52015932	51033116	35176676	39581424	47767204	52997204	2	0.26	41.036
	[K].SSATVGPK.[A]		1	1	20	P27661	P27661 [121-128]		0	746.404	519631	136657	37242.3		22996.9	13879.5	2	-2.84	4.9839
	[R].HLQLAIRNDEELNK.[L]		3	11	1	Q64523; Q8BFU2; P27661	Q64523 [83-96]; Q8BFU2 [83-96]; P27661 [83-96]		1	1692.9	318112	277598	219886	691741	852594	684134	3	-2.02	34.1638
	[R].HLQLAIR.[NG]		4	14	13	Q64523; Q8BFU2; Q3THW5; P27661	Q64523 [83-89]; Q8BFU2 [83-89]; Q3THW5 [86-92]; P27661 [83-89]		0	850.526	14906027	12753432	9673381	20149792	24297843	17351788	2	-1.69	28.742
	[R].NDEELNK.[L]		3	12	7	Q64523; Q8BFU2; P27661	Q64523 [90-96]; Q8BFU2 [90-96]; P27661 [90-96]		0	861.395	10774654	10197509	8631852	7296828	3655518	4.44827e+06	2	-1.51	7.0534
P30416	Peptidyl-prolyl cis-trans isomerase FKBP4 OS=Mus musculus OX=10090 GN=Fkbp4 PE=1 SV=5	2	1	4	1	458	51.5	5.72	334400	212354
	Annotated Sequence	Modifications	# Protein Groups	# Proteins	# PSMs	Master Protein Accessions	Positions in Master Proteins	Modifications in Master Proteins	# Missed Cleavages	Theo. MH+ [Da]	Abundance: F1: Sample, IgG1	Abundance: F2: Sample, IgG2	Abundance: F3: Sample, IgG3	Abundance: F4: Sample, IP1	Abundance: F5: Sample, IP2	Abundance: F6: Sample, IP3	Charge (by Search Engine): Sequest HT	DeltaM [ppm] (by Search Engine): Sequest HT	RT [min] (by Search Engine): Sequest HT
	[R].NNVAENQSR.[V]		1	1	4	P30416	P30416 [445-453]		0	1031.49	334400	212354					2	-0.99	6.1647
P53026	60S ribosomal protein L10a OS=Mus musculus OX=10090 GN=Rpl10a PE=1 SV=3	4	1	2	1	217	24.9	9.98	242807	148870			102319
	Annotated Sequence	Modifications	# Protein Groups	# Proteins	# PSMs	Master Protein Accessions	Positions in Master Proteins	Modifications in Master Proteins	# Missed Cleavages	Theo. MH+ [Da]	Abundance: F1: Sample, IgG1	Abundance: F2: Sample, IgG2	Abundance: F3: Sample, IgG3	Abundance: F4: Sample, IP1	Abundance: F5: Sample, IP2	Abundance: F6: Sample, IP3	Charge (by Search Engine): Sequest HT	DeltaM [ppm] (by Search Engine): Sequest HT	RT [min] (by Search Engine): Sequest HT
	[R].EVLHGNQR.[K]		1	8	2	P53026	P53026 [16-23]		0	952.496	242807	148870			102319		2	-2.85	6.1694
Q9EQ20	Methylmalonate-semialdehyde dehydrogenase [acylating], mitochondrial OS=Mus musculus OX=10090 GN=Aldh6a1 PE=1 SV=1	2	1	2	1	535	57.9	8.07	138647		89280.9		30622.2
	Annotated Sequence	Modifications	# Protein Groups	# Proteins	# PSMs	Master Protein Accessions	Positions in Master Proteins	Modifications in Master Proteins	# Missed Cleavages	Theo. MH+ [Da]	Abundance: F1: Sample, IgG1	Abundance: F2: Sample, IgG2	Abundance: F3: Sample, IgG3	Abundance: F4: Sample, IP1	Abundance: F5: Sample, IP2	Abundance: F6: Sample, IP3	Charge (by Search Engine): Sequest HT	DeltaM [ppm] (by Search Engine): Sequest HT	RT [min] (by Search Engine): Sequest HT
	[K].TLADAEGDVFR.[G]		1	2	2	Q9EQ20	Q9EQ20 [130-140]		0	1193.58	138647		89280.9		30622.2		2	0.81	41.4768
Q9D1A2	Cytosolic non-specific dipeptidase OS=Mus musculus OX=10090 GN=Cndp2 PE=1 SV=1	2	1	1	1	475	52.7	5.66	105431		82573.4
	Annotated Sequence	Modifications	# Protein Groups	# Proteins	# PSMs	Master Protein Accessions	Positions in Master Proteins	Modifications in Master Proteins	# Missed Cleavages	Theo. MH+ [Da]	Abundance: F1: Sample, IgG1	Abundance: F2: Sample, IgG2	Abundance: F3: Sample, IgG3	Abundance: F4: Sample, IP1	Abundance: F5: Sample, IP2	Abundance: F6: Sample, IP3	Charge (by Search Engine): Sequest HT	DeltaM [ppm] (by Search Engine): Sequest HT	RT [min] (by Search Engine): Sequest HT
	[K].TVFGVEPDLTR.[E]		1	1	1	Q9D1A2	Q9D1A2 [403-413]		0	1233.65	105431		82573.4				2	-1.26	44.8947
Q6ZWY8	Thymosin beta-10 OS=Mus musculus OX=10090 GN=Tmsb10 PE=1 SV=3	18	1	1	1	44	5	5.36	153705	133748	90528.8		37561.3
	Annotated Sequence	Modifications	# Protein Groups	# Proteins	# PSMs	Master Protein Accessions	Positions in Master Proteins	Modifications in Master Proteins	# Missed Cleavages	Theo. MH+ [Da]	Abundance: F1: Sample, IgG1	Abundance: F2: Sample, IgG2	Abundance: F3: Sample, IgG3	Abundance: F4: Sample, IP1	Abundance: F5: Sample, IP2	Abundance: F6: Sample, IP3	Charge (by Search Engine): Sequest HT	DeltaM [ppm] (by Search Engine): Sequest HT	RT [min] (by Search Engine): Sequest HT
	[K].ETIEQEKR.[S]		1	1	1	Q6ZWY8	Q6ZWY8 [33-40]		1	1032.53	153705	133748	90528.8		37561.3		2	-0.42	7.2572
E9PV04	RNA helicase OS=Mus musculus OX=10090 GN=Eif4a3l1 PE=3 SV=2	7	2	6	1	411	46.8	7.43	181999		94759.9		152425	169762
	Annotated Sequence	Modifications	# Protein Groups	# Proteins	# PSMs	Master Protein Accessions	Positions in Master Proteins	Modifications in Master Proteins	# Missed Cleavages	Theo. MH+ [Da]	Abundance: F1: Sample, IgG1	Abundance: F2: Sample, IgG2	Abundance: F3: Sample, IgG3	Abundance: F4: Sample, IP1	Abundance: F5: Sample, IP2	Abundance: F6: Sample, IP3	Charge (by Search Engine): Sequest HT	DeltaM [ppm] (by Search Engine): Sequest HT	RT [min] (by Search Engine): Sequest HT
	[R].GIYAYGFEKPSAIQQR.[A]		2	11	1	P60843; E9PV04	P60843 [46-61]; E9PV04 [52-67]		0	1827.94	141435	119172	85743.8	213038	180950	155415	3	-0.85	41.6833
	[R].ETQALILAPTR.[E]		1	3	5	E9PV04	E9PV04 [106-116]		0	1212.69	181999		94759.9		152425	169762	2	0.55	38.776
Q99PA7	MAGE family member A13 OS=Mus musculus OX=10090 GN=Magea13 PE=1 SV=1	3	1	1	1	320	35	5.14	80214.4	66610			63984.7	67631.9
	Annotated Sequence	Modifications	# Protein Groups	# Proteins	# PSMs	Master Protein Accessions	Positions in Master Proteins	Modifications in Master Proteins	# Missed Cleavages	Theo. MH+ [Da]	Abundance: F1: Sample, IgG1	Abundance: F2: Sample, IgG2	Abundance: F3: Sample, IgG3	Abundance: F4: Sample, IP1	Abundance: F5: Sample, IP2	Abundance: F6: Sample, IP3	Charge (by Search Engine): Sequest HT	DeltaM [ppm] (by Search Engine): Sequest HT	RT [min] (by Search Engine): Sequest HT
	[K].VLDLTYDGR.[I]		1	1	1	Q99PA7	Q99PA7 [156-164]		0	1051.54	80214.4	66610			63984.7	67631.9	2	-0.48	39.3773
D3Z5N2	Stathmin OS=Mus musculus OX=10090 GN=Stmn1 PE=1 SV=1	14	2	7	2	147	17	9.09	696286	581486	399565	112738	201673	41268.5
	Annotated Sequence	Modifications	# Protein Groups	# Proteins	# PSMs	Master Protein Accessions	Positions in Master Proteins	Modifications in Master Proteins	# Missed Cleavages	Theo. MH+ [Da]	Abundance: F1: Sample, IgG1	Abundance: F2: Sample, IgG2	Abundance: F3: Sample, IgG3	Abundance: F4: Sample, IP1	Abundance: F5: Sample, IP2	Abundance: F6: Sample, IP3	Charge (by Search Engine): Sequest HT	DeltaM [ppm] (by Search Engine): Sequest HT	RT [min] (by Search Engine): Sequest HT
	[R].ASGQAFELILSPR.[S]		1	3	1	D3Z5N2	D3Z5N2 [15-27]		0	1388.75	139948	129673	107458	36550.5	40886.1	41268.5	2	0.21	52.6795
	[K].KLEAAEER.[R]		1	8	6	D3Z5N2	D3Z5N2 [53-60]		1	945.5	556337	451813	292107	76187	160787		2	-0.35	7.7225
P06745	Glucose-6-phosphate isomerase OS=Mus musculus OX=10090 GN=Gpi PE=1 SV=4	4	2	3	2	558	62.7	8.13	592488	401209	405883	113215	106789	129002
	Annotated Sequence	Modifications	# Protein Groups	# Proteins	# PSMs	Master Protein Accessions	Positions in Master Proteins	Modifications in Master Proteins	# Missed Cleavages	Theo. MH+ [Da]	Abundance: F1: Sample, IgG1	Abundance: F2: Sample, IgG2	Abundance: F3: Sample, IgG3	Abundance: F4: Sample, IP1	Abundance: F5: Sample, IP2	Abundance: F6: Sample, IP3	Charge (by Search Engine): Sequest HT	DeltaM [ppm] (by Search Engine): Sequest HT	RT [min] (by Search Engine): Sequest HT
	[K].SPEDLEK.[L]		1	3	2	P06745	P06745 [455-461]		0	817.394	490799	304624	279590	113215	106789	105506	2	-1.24	12.3365
	[K].VFEGNRPTNSIVFTK.[L]		1	2	1	P06745	P06745 [467-481]		0	1708.9	101689	96585.9	126292			23496.1	3	1.07	37.9004
Q61316	Heat shock 70 kDa protein 4 OS=Mus musculus OX=10090 GN=Hspa4 PE=1 SV=1	5	3	5	2	841	94.1	5.24	327863	194414	213937	68899.7	141191	71248.7
	Annotated Sequence	Modifications	# Protein Groups	# Proteins	# PSMs	Master Protein Accessions	Positions in Master Proteins	Modifications in Master Proteins	# Missed Cleavages	Theo. MH+ [Da]	Abundance: F1: Sample, IgG1	Abundance: F2: Sample, IgG2	Abundance: F3: Sample, IgG3	Abundance: F4: Sample, IP1	Abundance: F5: Sample, IP2	Abundance: F6: Sample, IP3	Charge (by Search Engine): Sequest HT	DeltaM [ppm] (by Search Engine): Sequest HT	RT [min] (by Search Engine): Sequest HT
	[K].VLATAFDTTLGGR.[K]		1	2	3	Q61316	Q61316 [222-234]		0	1321.71	185304	194414	128333	68899.7	82569.9	71248.7	2	3.7	45.7308
	[R].GCALQCAILSPAFK.[V]	2xCarbamidomethyl [C2; C6]	2	6	1	Q61316; P48722	Q61316 [375-388]; P48722 [375-388]		0	1535.77	98911.8	65815.2				164140	2	0.43	51.2291
	[R].AGGIETIANEYSDR.[C]		1	2	1	Q61316	Q61316 [20-33]		0	1495.7	142558		85604.7		58621.6		2	1.18	42.6311
Q91XV3	Brain acid soluble protein 1 OS=Mus musculus OX=10090 GN=Basp1 PE=1 SV=3	6	1	2	1	226	22.1	4.51	449142	486450	251698		73221.9	46322.7
	Annotated Sequence	Modifications	# Protein Groups	# Proteins	# PSMs	Master Protein Accessions	Positions in Master Proteins	Modifications in Master Proteins	# Missed Cleavages	Theo. MH+ [Da]	Abundance: F1: Sample, IgG1	Abundance: F2: Sample, IgG2	Abundance: F3: Sample, IgG3	Abundance: F4: Sample, IP1	Abundance: F5: Sample, IP2	Abundance: F6: Sample, IP3	Charge (by Search Engine): Sequest HT	DeltaM [ppm] (by Search Engine): Sequest HT	RT [min] (by Search Engine): Sequest HT
	[K].ETPAASEAPSSAAK.[A]		1	1	2	Q91XV3	Q91XV3 [182-195]		0	1316.63	449142	486450	251698		73221.9	46322.7	2	-0.52	13.743
K3W4Q8	Basigin OS=Mus musculus OX=10090 GN=Bsg PE=1 SV=1	5	1	4	1	218	24.1	5.36	237253	227112	202747
	Annotated Sequence	Modifications	# Protein Groups	# Proteins	# PSMs	Master Protein Accessions	Positions in Master Proteins	Modifications in Master Proteins	# Missed Cleavages	Theo. MH+ [Da]	Abundance: F1: Sample, IgG1	Abundance: F2: Sample, IgG2	Abundance: F3: Sample, IgG3	Abundance: F4: Sample, IP1	Abundance: F5: Sample, IP2	Abundance: F6: Sample, IP3	Charge (by Search Engine): Sequest HT	DeltaM [ppm] (by Search Engine): Sequest HT	RT [min] (by Search Engine): Sequest HT
	[R].SEINVEGPPR.[I]		1	3	4	K3W4Q8	K3W4Q8 [42-51]		0	1097.56	237253	227112	202747				2	-0.08	27.6259
Q8R1V4	Transmembrane emp24 domain-containing protein 4 OS=Mus musculus OX=10090 GN=Tmed4 PE=1 SV=1	4	1	1	1	227	26	8.18	122164	121658	102737
	Annotated Sequence	Modifications	# Protein Groups	# Proteins	# PSMs	Master Protein Accessions	Positions in Master Proteins	Modifications in Master Proteins	# Missed Cleavages	Theo. MH+ [Da]	Abundance: F1: Sample, IgG1	Abundance: F2: Sample, IgG2	Abundance: F3: Sample, IgG3	Abundance: F4: Sample, IP1	Abundance: F5: Sample, IP2	Abundance: F6: Sample, IP3	Charge (by Search Engine): Sequest HT	DeltaM [ppm] (by Search Engine): Sequest HT	RT [min] (by Search Engine): Sequest HT
	[R].LTSESTNQR.[V]		1	1	1	Q8R1V4	Q8R1V4 [186-194]		0	1035.51	122164	121658	102737				2	0.73	7.1766
O88531	Palmitoyl-protein thioesterase 1 OS=Mus musculus OX=10090 GN=Ppt1 PE=1 SV=2	5	1	2	1	306	34.5	8	102529	89457.1	77229.2			40904.5
	Annotated Sequence	Modifications	# Protein Groups	# Proteins	# PSMs	Master Protein Accessions	Positions in Master Proteins	Modifications in Master Proteins	# Missed Cleavages	Theo. MH+ [Da]	Abundance: F1: Sample, IgG1	Abundance: F2: Sample, IgG2	Abundance: F3: Sample, IgG3	Abundance: F4: Sample, IP1	Abundance: F5: Sample, IP2	Abundance: F6: Sample, IP3	Charge (by Search Engine): Sequest HT	DeltaM [ppm] (by Search Engine): Sequest HT	RT [min] (by Search Engine): Sequest HT
	[K].ETIPLQESTLYTEDR.[L]		1	1	2	O88531	O88531 [254-268]		0	1794.88	102529	89457.1	77229.2			40904.5	2	1.5	45.4765
Q9DBJ1	Phosphoglycerate mutase 1 OS=Mus musculus OX=10090 GN=Pgam1 PE=1 SV=3	4	1	4	1	254	28.8	7.18	1.07042e+06	969755	806444	211275	173036	281622
	Annotated Sequence	Modifications	# Protein Groups	# Proteins	# PSMs	Master Protein Accessions	Positions in Master Proteins	Modifications in Master Proteins	# Missed Cleavages	Theo. MH+ [Da]	Abundance: F1: Sample, IgG1	Abundance: F2: Sample, IgG2	Abundance: F3: Sample, IgG3	Abundance: F4: Sample, IP1	Abundance: F5: Sample, IP2	Abundance: F6: Sample, IP3	Charge (by Search Engine): Sequest HT	DeltaM [ppm] (by Search Engine): Sequest HT	RT [min] (by Search Engine): Sequest HT
	[R].VLIAAHGNSLR.[G]		1	2	4	Q9DBJ1	Q9DBJ1 [181-191]		0	1150.67	1.07042e+06	969755	806444	211275	173036	281622	3	-2.98	25.1187
P24549	Aldehyde dehydrogenase 1A1 OS=Mus musculus OX=10090 GN=Aldh1a1 PE=1 SV=5	6	3	10	2	501	54.4	7.8	583738	498520	358976	203846	164467	243376
	Annotated Sequence	Modifications	# Protein Groups	# Proteins	# PSMs	Master Protein Accessions	Positions in Master Proteins	Modifications in Master Proteins	# Missed Cleavages	Theo. MH+ [Da]	Abundance: F1: Sample, IgG1	Abundance: F2: Sample, IgG2	Abundance: F3: Sample, IgG3	Abundance: F4: Sample, IP1	Abundance: F5: Sample, IP2	Abundance: F6: Sample, IP3	Charge (by Search Engine): Sequest HT	DeltaM [ppm] (by Search Engine): Sequest HT	RT [min] (by Search Engine): Sequest HT
	[R].ANNTTYGLAAGLFTK.[D]		1	1	2	P24549	P24549 [421-435]		0	1541.8	243483	233608	170235	129033	93564.6	123423	2	0.71	51.7945
	[R].VTLELGGK.[SN]		4	8	7	P47738; Q62148; P24549; Q9CZS1	P47738 [284-291]; Q62148 [283-290]; P24549 [266-273]; Q9CZS1 [284-291]		0	816.483	749204	996104	590816	347379	320165	359008	2	-1.57	31.0068
	[K].SVDDVIKR.[A]		1	1	1	P24549	P24549 [413-420]		1	931.521	340255	264912	188741	74813.4	70902.7	119953	2	-2.3	19.511
P34884	Macrophage migration inhibitory factor OS=Mus musculus OX=10090 GN=Mif PE=1 SV=2	8	1	1	1	115	12.5	7.34	214987	217502	122879	62829.7	72945.9	69794.2
	Annotated Sequence	Modifications	# Protein Groups	# Proteins	# PSMs	Master Protein Accessions	Positions in Master Proteins	Modifications in Master Proteins	# Missed Cleavages	Theo. MH+ [Da]	Abundance: F1: Sample, IgG1	Abundance: F2: Sample, IgG2	Abundance: F3: Sample, IgG3	Abundance: F4: Sample, IP1	Abundance: F5: Sample, IP2	Abundance: F6: Sample, IP3	Charge (by Search Engine): Sequest HT	DeltaM [ppm] (by Search Engine): Sequest HT	RT [min] (by Search Engine): Sequest HT
	[K].LLCGLLSDR.[L]	1xCarbamidomethyl [C3]	1	1	1	P34884	P34884 [79-87]		0	1046.57	214987	217502	122879	62829.7	72945.9	69794.2	2	-3.41	46.5757
Q9CZX8	40S ribosomal protein S19 OS=Mus musculus OX=10090 GN=Rps19 PE=1 SV=3	13	2	6	2	145	16.1	10.4	969612	840462	702102	298629	247729	326362
	Annotated Sequence	Modifications	# Protein Groups	# Proteins	# PSMs	Master Protein Accessions	Positions in Master Proteins	Modifications in Master Proteins	# Missed Cleavages	Theo. MH+ [Da]	Abundance: F1: Sample, IgG1	Abundance: F2: Sample, IgG2	Abundance: F3: Sample, IgG3	Abundance: F4: Sample, IP1	Abundance: F5: Sample, IP2	Abundance: F6: Sample, IP3	Charge (by Search Engine): Sequest HT	DeltaM [ppm] (by Search Engine): Sequest HT	RT [min] (by Search Engine): Sequest HT
	[R].IAGQVAAANK.[K]		1	1	2	Q9CZX8	Q9CZX8 [134-143]		0	942.537	624598	503657	456763	198724	153930	242794	2	0.38	10.7351
	[R].VLQALEGLK.[M]		1	5	4	Q9CZX8	Q9CZX8 [103-111]		0	970.593	345014	336805	245339	99904.9	93798.4	83567.5	2	-0.7	42.0051
P17742	Peptidyl-prolyl cis-trans isomerase A OS=Mus musculus OX=10090 GN=Ppia PE=1 SV=2	17	3	13	3	164	18	7.9	2.72486e+06	2.86703e+06	1.96912e+06	552514	580249	616593
	Annotated Sequence	Modifications	# Protein Groups	# Proteins	# PSMs	Master Protein Accessions	Positions in Master Proteins	Modifications in Master Proteins	# Missed Cleavages	Theo. MH+ [Da]	Abundance: F1: Sample, IgG1	Abundance: F2: Sample, IgG2	Abundance: F3: Sample, IgG3	Abundance: F4: Sample, IP1	Abundance: F5: Sample, IP2	Abundance: F6: Sample, IP3	Charge (by Search Engine): Sequest HT	DeltaM [ppm] (by Search Engine): Sequest HT	RT [min] (by Search Engine): Sequest HT
	[R].VSFELFADK.[V]		1	1	6	P17742	P17742 [20-28]		0	1055.54	587865	584522	398502	126909	129148	145607	2	-0.86	50.8689
	[K].FEDENFILK.[H]		1	2	6	P17742	P17742 [83-91]		0	1154.57	1.29146e+06	1459557	917089	256571	268992	263360	2	-0.22	46.4086
	[K].KITISDCGQL.[-]	1xCarbamidomethyl [C7]	1	2	1	P17742	P17742 [155-164]		1	1134.58	845538	822954	653528	169034	182109	207626	2	-1.03	36.7158
A0A0R4IZY0	Thimet oligopeptidase OS=Mus musculus OX=10090 GN=Thop1 PE=1 SV=1	1	1	1	1	687	78	5.99	61500.5	69271.3	60787
	Annotated Sequence	Modifications	# Protein Groups	# Proteins	# PSMs	Master Protein Accessions	Positions in Master Proteins	Modifications in Master Proteins	# Missed Cleavages	Theo. MH+ [Da]	Abundance: F1: Sample, IgG1	Abundance: F2: Sample, IgG2	Abundance: F3: Sample, IgG3	Abundance: F4: Sample, IP1	Abundance: F5: Sample, IP2	Abundance: F6: Sample, IP3	Charge (by Search Engine): Sequest HT	DeltaM [ppm] (by Search Engine): Sequest HT	RT [min] (by Search Engine): Sequest HT
	[R].QANAGLFNLR.[Q]		1	2	1	A0A0R4IZY0	A0A0R4IZY0 [544-553]		0	1103.6	61500.5	69271.3	60787				2	-0.07	43.5917
P09470	Angiotensin-converting enzyme OS=Mus musculus OX=10090 GN=Ace PE=1 SV=3	1	1	1	1	1312	150.8	6.55	390088	378735	298950	92738.4	108596	99795.1
	Annotated Sequence	Modifications	# Protein Groups	# Proteins	# PSMs	Master Protein Accessions	Positions in Master Proteins	Modifications in Master Proteins	# Missed Cleavages	Theo. MH+ [Da]	Abundance: F1: Sample, IgG1	Abundance: F2: Sample, IgG2	Abundance: F3: Sample, IgG3	Abundance: F4: Sample, IP1	Abundance: F5: Sample, IP2	Abundance: F6: Sample, IP3	Charge (by Search Engine): Sequest HT	DeltaM [ppm] (by Search Engine): Sequest HT	RT [min] (by Search Engine): Sequest HT
	[R].GPQFGSEVELR.[H]		1	1	1	P09470	P09470 [1300-1310]		0	1218.61	390088	378735	298950	92738.4	108596	99795.1	2	-1.13	39.3351
Q99KI0	Aconitate hydratase, mitochondrial OS=Mus musculus OX=10090 GN=Aco2 PE=1 SV=1	2	1	4	1	780	85.4	7.93	173634	248579	135462
	Annotated Sequence	Modifications	# Protein Groups	# Proteins	# PSMs	Master Protein Accessions	Positions in Master Proteins	Modifications in Master Proteins	# Missed Cleavages	Theo. MH+ [Da]	Abundance: F1: Sample, IgG1	Abundance: F2: Sample, IgG2	Abundance: F3: Sample, IgG3	Abundance: F4: Sample, IP1	Abundance: F5: Sample, IP2	Abundance: F6: Sample, IP3	Charge (by Search Engine): Sequest HT	DeltaM [ppm] (by Search Engine): Sequest HT	RT [min] (by Search Engine): Sequest HT
	[R].NAVTQEFGPVPDTAR.[Y]		1	1	4	Q99KI0	Q99KI0 [634-648]		0	1601.79	173634	248579	135462				2	7.21	41.1925
Q93092	Transaldolase OS=Mus musculus OX=10090 GN=Taldo1 PE=1 SV=2	2	1	5	1	337	37.4	7.03	363836	263375	227771	205754	179331	154841
	Annotated Sequence	Modifications	# Protein Groups	# Proteins	# PSMs	Master Protein Accessions	Positions in Master Proteins	Modifications in Master Proteins	# Missed Cleavages	Theo. MH+ [Da]	Abundance: F1: Sample, IgG1	Abundance: F2: Sample, IgG2	Abundance: F3: Sample, IgG3	Abundance: F4: Sample, IP1	Abundance: F5: Sample, IP2	Abundance: F6: Sample, IP3	Charge (by Search Engine): Sequest HT	DeltaM [ppm] (by Search Engine): Sequest HT	RT [min] (by Search Engine): Sequest HT
	[R].VSTEVDAR.[L]		1	2	5	Q93092	Q93092 [103-110]		0	876.442	363836	263375	227771	205754	179331	154841	2	-1.6	11.9477
F6WHQ7	Glutathione S-transferase Mu 1 (Fragment) OS=Mus musculus OX=10090 GN=Gstm1 PE=1 SV=1	18	4	35	3	194	22.6	9.07	6.76428e+06	6481242	5.21634e+06	1.74178e+06	1.89498e+06	1.91919e+06
	Annotated Sequence	Modifications	# Protein Groups	# Proteins	# PSMs	Master Protein Accessions	Positions in Master Proteins	Modifications in Master Proteins	# Missed Cleavages	Theo. MH+ [Da]	Abundance: F1: Sample, IgG1	Abundance: F2: Sample, IgG2	Abundance: F3: Sample, IgG3	Abundance: F4: Sample, IP1	Abundance: F5: Sample, IP2	Abundance: F6: Sample, IP3	Charge (by Search Engine): Sequest HT	DeltaM [ppm] (by Search Engine): Sequest HT	RT [min] (by Search Engine): Sequest HT
	[K].ITQSNAILR.[Y]		2	15	10	P48774; F6WHQ7	P48774 [73-81]; F6WHQ7 [11-19]		0	1015.59	3.67509e+06	4144125	3.11926e+06	1675204	1.30814e+06	1.74959e+06	2	0.92	24.8911
	[K].CLDAFPNLR.[D]	1xCarbamidomethyl [C1]	1	4	5	F6WHQ7	F6WHQ7 [150-158]		0	1105.55	402963	361598	314787	109299	132016	109648	2	-0.3	45.138
	[KR].LYSEFLGK.[QR]		1	14	15	F6WHQ7	F6WHQ7 [113-120]		0	956.509	3622481	3.34236e+06	2.56148e+06	852002	1.02194e+06	1.05906e+06	2	-1.1	41.2816
	[R].YIATPIFSK.[M]		1	3	5	F6WHQ7	F6WHQ7 [179-187]		0	1039.58	2.73884e+06	2.77728e+06	2.34007e+06	780477	741026	750480	2	-0.62	42.5863
P10852	4F2 cell-surface antigen heavy chain OS=Mus musculus OX=10090 GN=Slc3a2 PE=1 SV=1	2	1	2	1	526	58.3	5.91	481128	427939	276190	202800	235898	203063
	Annotated Sequence	Modifications	# Protein Groups	# Proteins	# PSMs	Master Protein Accessions	Positions in Master Proteins	Modifications in Master Proteins	# Missed Cleavages	Theo. MH+ [Da]	Abundance: F1: Sample, IgG1	Abundance: F2: Sample, IgG2	Abundance: F3: Sample, IgG3	Abundance: F4: Sample, IP1	Abundance: F5: Sample, IP2	Abundance: F6: Sample, IP3	Charge (by Search Engine): Sequest HT	DeltaM [ppm] (by Search Engine): Sequest HT	RT [min] (by Search Engine): Sequest HT
	[R].IGDLQAFVGR.[D]		1	2	2	P10852	P10852 [120-129]		0	1075.59	481128	427939	276190	202800	235898	203063	2	-1.07	46.6355
Q9D2G2	Dihydrolipoyllysine-residue succinyltransferase component of 2-oxoglutarate dehydrogenase complex, mitochondrial OS=Mus musculus OX=10090 GN=Dlst PE=1 SV=1	2	1	1	1	454	49	8.95	207698	213594	146891	60081.1	52950.8	63960.8
	Annotated Sequence	Modifications	# Protein Groups	# Proteins	# PSMs	Master Protein Accessions	Positions in Master Proteins	Modifications in Master Proteins	# Missed Cleavages	Theo. MH+ [Da]	Abundance: F1: Sample, IgG1	Abundance: F2: Sample, IgG2	Abundance: F3: Sample, IgG3	Abundance: F4: Sample, IP1	Abundance: F5: Sample, IP2	Abundance: F6: Sample, IP3	Charge (by Search Engine): Sequest HT	DeltaM [ppm] (by Search Engine): Sequest HT	RT [min] (by Search Engine): Sequest HT
	[K].VEGGTPLFTLR.[K]		1	1	1	Q9D2G2	Q9D2G2 [135-145]		0	1189.66	207698	213594	146891	60081.1	52950.8	63960.8	2	-0.16	47.6284
B1AU76	Nuclear autoantigenic sperm protein OS=Mus musculus OX=10090 GN=Nasp PE=1 SV=1	2	1	1	1	448	48.7	4.45	418668	496258	258007	112212	112530	110616
	Annotated Sequence	Modifications	# Protein Groups	# Proteins	# PSMs	Master Protein Accessions	Positions in Master Proteins	Modifications in Master Proteins	# Missed Cleavages	Theo. MH+ [Da]	Abundance: F1: Sample, IgG1	Abundance: F2: Sample, IgG2	Abundance: F3: Sample, IgG3	Abundance: F4: Sample, IP1	Abundance: F5: Sample, IP2	Abundance: F6: Sample, IP3	Charge (by Search Engine): Sequest HT	DeltaM [ppm] (by Search Engine): Sequest HT	RT [min] (by Search Engine): Sequest HT
	[R].SGNVAELALK.[A]		1	3	1	B1AU76	B1AU76 [323-332]		0	1001.56	418668	496258	258007	112212	112530	110616	2	-0.61	35.2437
F8WJK8	Hsc70-interacting protein OS=Mus musculus OX=10090 GN=St13 PE=1 SV=1	8	3	10	3	362	40.5	5.3	1.20776e+06	1.31883e+06	852309	295508	247321	398312
	Annotated Sequence	Modifications	# Protein Groups	# Proteins	# PSMs	Master Protein Accessions	Positions in Master Proteins	Modifications in Master Proteins	# Missed Cleavages	Theo. MH+ [Da]	Abundance: F1: Sample, IgG1	Abundance: F2: Sample, IgG2	Abundance: F3: Sample, IgG3	Abundance: F4: Sample, IP1	Abundance: F5: Sample, IP2	Abundance: F6: Sample, IP3	Charge (by Search Engine): Sequest HT	DeltaM [ppm] (by Search Engine): Sequest HT	RT [min] (by Search Engine): Sequest HT
	[K].AIDLFTDAIK.[L]		1	3	1	F8WJK8	F8WJK8 [123-132]		0	1106.61	459348	473671	353819	187933	168040	181683	2	-0.52	52.011
	[R].LAILYAK.[R]		1	3	8	F8WJK8	F8WJK8 [137-143]		0	791.503	435429	438182	274574	107575	79280.5	136742	2	-2.51	37.1766
	[R].AIEINPDSAQPYK.[W]		1	2	1	F8WJK8	F8WJK8 [164-176]		0	1445.73	312986	406977	223916			79886.3	2	0.17	37.5753
P0DP27	Calmodulin-2 OS=Mus musculus OX=10090 GN=Calm2 PE=1 SV=1	20	2	11	2	149	16.8	4.22	812271	795420	621844	261537	215588	210504
	Annotated Sequence	Modifications	# Protein Groups	# Proteins	# PSMs	Master Protein Accessions	Positions in Master Proteins	Modifications in Master Proteins	# Missed Cleavages	Theo. MH+ [Da]	Abundance: F1: Sample, IgG1	Abundance: F2: Sample, IgG2	Abundance: F3: Sample, IgG3	Abundance: F4: Sample, IP1	Abundance: F5: Sample, IP2	Abundance: F6: Sample, IP3	Charge (by Search Engine): Sequest HT	DeltaM [ppm] (by Search Engine): Sequest HT	RT [min] (by Search Engine): Sequest HT
	[-].MADQLTEEQIAEFK.[E]	1xMet-loss+Acetyl [N-Term]	1	2	7	P0DP27	P0DP27 [1-14]	P0DP27 1xMet-loss+Acetyl [N-Term]	0	1563.75	570967	579025	478298	188521	174535	169223	2	1.17	52.6543
	[R].VFDKDGNGYISAAELR.[H]		1	2	4	P0DP27	P0DP27 [92-107]		1	1754.87	241304	216395	143547	73016.3	41053.4	41280.5	3	1.22	41.8226
Q9JII6	Aldo-keto reductase family 1 member A1 OS=Mus musculus OX=10090 GN=Akr1a1 PE=1 SV=3	2	1	1	1	325	36.6	7.39	207116	199325	232005			35993.2
	Annotated Sequence	Modifications	# Protein Groups	# Proteins	# PSMs	Master Protein Accessions	Positions in Master Proteins	Modifications in Master Proteins	# Missed Cleavages	Theo. MH+ [Da]	Abundance: F1: Sample, IgG1	Abundance: F2: Sample, IgG2	Abundance: F3: Sample, IgG3	Abundance: F4: Sample, IP1	Abundance: F5: Sample, IP2	Abundance: F6: Sample, IP3	Charge (by Search Engine): Sequest HT	DeltaM [ppm] (by Search Engine): Sequest HT	RT [min] (by Search Engine): Sequest HT
	[R].SPAQILLR.[W]		1	1	1	Q9JII6	Q9JII6 [244-251]		0	897.552	207116	199325	232005			35993.2	2	-1.92	38.0568
A0A2R8W6U6	Poly(rC)-binding protein 2 (Fragment) OS=Mus musculus OX=10090 GN=Pcbp2 PE=1 SV=1	9	2	2	2	265	27.8	7.36	1.2065e+07	1.44601e+07	8.75616e+06	2.22831e+06	2.6658e+06	2.31488e+06
	Annotated Sequence	Modifications	# Protein Groups	# Proteins	# PSMs	Master Protein Accessions	Positions in Master Proteins	Modifications in Master Proteins	# Missed Cleavages	Theo. MH+ [Da]	Abundance: F1: Sample, IgG1	Abundance: F2: Sample, IgG2	Abundance: F3: Sample, IgG3	Abundance: F4: Sample, IP1	Abundance: F5: Sample, IP2	Abundance: F6: Sample, IP3	Charge (by Search Engine): Sequest HT	DeltaM [ppm] (by Search Engine): Sequest HT	RT [min] (by Search Engine): Sequest HT
	[K].IANPVEGSTDR.[Q]		1	8	1	A0A2R8W6U6	A0A2R8W6U6 [223-233]		0	1158.57	11839582	14196504	8590825	1.93221e+06	2.2887e+06	1.86835e+06	2	-0.55	22.7835
	[R].LVVPASQCGSLIGK.[G]	1xCarbamidomethyl [C8]	1	21	1	A0A2R8W6U6	A0A2R8W6U6 [14-27]		0	1428.79	225377	263630	165333	296102	377096	446532	2	-0.42	40.9759
P97793	ALK tyrosine kinase receptor OS=Mus musculus OX=10090 GN=Alk PE=1 SV=2	0	1	1	1	1621	174.8	6.93	607268	636493	700788
	Annotated Sequence	Modifications	# Protein Groups	# Proteins	# PSMs	Master Protein Accessions	Positions in Master Proteins	Modifications in Master Proteins	# Missed Cleavages	Theo. MH+ [Da]	Abundance: F1: Sample, IgG1	Abundance: F2: Sample, IgG2	Abundance: F3: Sample, IgG3	Abundance: F4: Sample, IP1	Abundance: F5: Sample, IP2	Abundance: F6: Sample, IP3	Charge (by Search Engine): Sequest HT	DeltaM [ppm] (by Search Engine): Sequest HT	RT [min] (by Search Engine): Sequest HT
	[K].TSSISDLK.[E]		1	1	1	P97793	P97793 [1106-1113]		0	850.452	607268	636493	700788				2	-1.32	13.2589
Q9DA79	Dipeptidase 3 OS=Mus musculus OX=10090 GN=Dpep3 PE=1 SV=1	14	6	33	6	493	54.2	6.48	3.2661e+06	2.98756e+06	2.50836e+06	1.10294e+06	1.19547e+06	1.14591e+06
	Annotated Sequence	Modifications	# Protein Groups	# Proteins	# PSMs	Master Protein Accessions	Positions in Master Proteins	Modifications in Master Proteins	# Missed Cleavages	Theo. MH+ [Da]	Abundance: F1: Sample, IgG1	Abundance: F2: Sample, IgG2	Abundance: F3: Sample, IgG3	Abundance: F4: Sample, IP1	Abundance: F5: Sample, IP2	Abundance: F6: Sample, IP3	Charge (by Search Engine): Sequest HT	DeltaM [ppm] (by Search Engine): Sequest HT	RT [min] (by Search Engine): Sequest HT
	[R].LALEQIDLIR.[R]		1	1	4	Q9DA79	Q9DA79 [153-162]		0	1183.7	800902	771328	792086	270849	313609	305937	2	1.02	52.9692
	[K].SLGQSPVEVKFPER.[Q]		1	1	5	Q9DA79	Q9DA79 [412-425]		1	1572.84	287142	292337	166381	107939	135300	190924	3	-1.34	40.9997
	[R].ELFQNQLQDVNLR.[N]		1	1	4	Q9DA79	Q9DA79 [103-115]		0	1616.84	190859	262428	200302	103703	112283	120436	2	0.92	49.8843
	[K].LPNILQR.[A]		1	1	13	Q9DA79	Q9DA79 [454-460]		0	853.525	637633	342943	388460	179263	225048	117622	2	-1.06	39.5944
	[R].SFYELGVR.[Y]		1	1	4	Q9DA79	Q9DA79 [207-214]		0	970.499	1.06601e+06	1.04718e+06	692393	317424	301182	271127	2	-0.5	42.1015
	[K].QTLEVSQAPVIFSHSAAR.[S]		1	1	3	Q9DA79	Q9DA79 [274-291]		0	1941.02	283554	271341	268735	123764	108050	139869	3	-0.4	44.654
P56812	Programmed cell death protein 5 OS=Mus musculus OX=10090 GN=Pdcd5 PE=1 SV=3	9	1	3	1	126	14.3	5.68	191967	201134	128130	93339.5	109646
	Annotated Sequence	Modifications	# Protein Groups	# Proteins	# PSMs	Master Protein Accessions	Positions in Master Proteins	Modifications in Master Proteins	# Missed Cleavages	Theo. MH+ [Da]	Abundance: F1: Sample, IgG1	Abundance: F2: Sample, IgG2	Abundance: F3: Sample, IgG3	Abundance: F4: Sample, IP1	Abundance: F5: Sample, IP2	Abundance: F6: Sample, IP3	Charge (by Search Engine): Sequest HT	DeltaM [ppm] (by Search Engine): Sequest HT	RT [min] (by Search Engine): Sequest HT
	[-].MADEELEALRK.[Q]	1xMet-loss+Acetyl [N-Term]	1	1	3	P56812	P56812 [1-11]	P56812 1xMet-loss+Acetyl [N-Term]	1	1215.62	191967	201134	128130	93339.5	109646		2	-0.2	41.3763
Q3TZ89	Protein transport protein Sec31B OS=Mus musculus OX=10090 GN=Sec31b PE=1 SV=2	1	1	5	1	1158	125.6	7.77	1.44483e+06	1.35237e+06	1.00216e+06	550110	634187	560078
	Annotated Sequence	Modifications	# Protein Groups	# Proteins	# PSMs	Master Protein Accessions	Positions in Master Proteins	Modifications in Master Proteins	# Missed Cleavages	Theo. MH+ [Da]	Abundance: F1: Sample, IgG1	Abundance: F2: Sample, IgG2	Abundance: F3: Sample, IgG3	Abundance: F4: Sample, IP1	Abundance: F5: Sample, IP2	Abundance: F6: Sample, IP3	Charge (by Search Engine): Sequest HT	DeltaM [ppm] (by Search Engine): Sequest HT	RT [min] (by Search Engine): Sequest HT
	[K].TSSLLACVVK.[K]	1xCarbamidomethyl [C7]	1	1	5	Q3TZ89	Q3TZ89 [604-613]		0	1077.6	1.44483e+06	1.35237e+06	1.00216e+06	550110	634187	560078	2	-0.65	41.5153
A0A1L1SU87	Sperm surface protein Sp17 (Fragment) OS=Mus musculus OX=10090 GN=Spa17 PE=1 SV=1	8	1	2	1	130	15.1	4.78	203660	199500	145192	70225.6	86136.5	71911.8
	Annotated Sequence	Modifications	# Protein Groups	# Proteins	# PSMs	Master Protein Accessions	Positions in Master Proteins	Modifications in Master Proteins	# Missed Cleavages	Theo. MH+ [Da]	Abundance: F1: Sample, IgG1	Abundance: F2: Sample, IgG2	Abundance: F3: Sample, IgG3	Abundance: F4: Sample, IP1	Abundance: F5: Sample, IP2	Abundance: F6: Sample, IP3	Charge (by Search Engine): Sequest HT	DeltaM [ppm] (by Search Engine): Sequest HT	RT [min] (by Search Engine): Sequest HT
	[-].MSIPFSNTHYR.[I]	1xMet-loss+Acetyl [N-Term]	1	2	2	A0A1L1SU87	A0A1L1SU87 [1-11]	A0A1L1SU87 1xMet-loss+Acetyl [N-Term]	0	1263.61	203660	199500	145192	70225.6	86136.5	71911.8	2	-2.09	41.5857
P62869	Elongin-B OS=Mus musculus OX=10090 GN=Elob PE=1 SV=1	7	1	1	1	118	13.2	5.01	221989	262821	153980		99974.5	83559.2
	Annotated Sequence	Modifications	# Protein Groups	# Proteins	# PSMs	Master Protein Accessions	Positions in Master Proteins	Modifications in Master Proteins	# Missed Cleavages	Theo. MH+ [Da]	Abundance: F1: Sample, IgG1	Abundance: F2: Sample, IgG2	Abundance: F3: Sample, IgG3	Abundance: F4: Sample, IP1	Abundance: F5: Sample, IP2	Abundance: F6: Sample, IP3	Charge (by Search Engine): Sequest HT	DeltaM [ppm] (by Search Engine): Sequest HT	RT [min] (by Search Engine): Sequest HT
	[K].TTIFTDAK.[E]		1	2	1	P62869	P62869 [12-19]		0	896.472	221989	262821	153980		99974.5	83559.2	2	-0.12	26.5873
P07758	Alpha-1-antitrypsin 1-1 OS=Mus musculus OX=10090 GN=Serpina1a PE=1 SV=4	8	4	10	4	413	46	5.72	5863538	4.7241e+06	4.05146e+06	3270896	2.77861e+06	2.60661e+06
	Annotated Sequence	Modifications	# Protein Groups	# Proteins	# PSMs	Master Protein Accessions	Positions in Master Proteins	Modifications in Master Proteins	# Missed Cleavages	Theo. MH+ [Da]	Abundance: F1: Sample, IgG1	Abundance: F2: Sample, IgG2	Abundance: F3: Sample, IgG3	Abundance: F4: Sample, IP1	Abundance: F5: Sample, IP2	Abundance: F6: Sample, IP3	Charge (by Search Engine): Sequest HT	DeltaM [ppm] (by Search Engine): Sequest HT	RT [min] (by Search Engine): Sequest HT
	[K].VINDFVEK.[G]		1	7	6	P07758	P07758 [174-181]		0	963.515	1.49011e+06	1.42258e+06	1.10806e+06	382601	441178	357679	2	-0.36	30.1794
	[R].LSISGEYNLK.[T]		1	4	2	P07758	P07758 [309-318]		0	1123.6	209115	204198	181484	88899.6	100767	110843	2	-0.38	39.9384
	[K].LSQAVHK.[A]		1	5	1	P07758	P07758 [348-354]		0	782.452	463877	191146		88075.6			2	-1.5	5.3546
	[K].VVDPTHK.[-]		1	6	1	P07758	P07758 [407-413]		0	795.436	3.70043e+06	2.90618e+06	2.76192e+06	2.71132e+06	2236670	2.13809e+06	2	-1.27	6.2117
P31786	Acyl-CoA-binding protein OS=Mus musculus OX=10090 GN=Dbi PE=1 SV=2	17	1	5	1	87	10	8.82	727392	698373	498636	289721	287020	320642
	Annotated Sequence	Modifications	# Protein Groups	# Proteins	# PSMs	Master Protein Accessions	Positions in Master Proteins	Modifications in Master Proteins	# Missed Cleavages	Theo. MH+ [Da]	Abundance: F1: Sample, IgG1	Abundance: F2: Sample, IgG2	Abundance: F3: Sample, IgG3	Abundance: F4: Sample, IP1	Abundance: F5: Sample, IP2	Abundance: F6: Sample, IP3	Charge (by Search Engine): Sequest HT	DeltaM [ppm] (by Search Engine): Sequest HT	RT [min] (by Search Engine): Sequest HT
	[-].MSQAEFDKAAEEVKR.[L]	1xMet-loss+Acetyl [N-Term]	1	2	5	P31786	P31786 [1-15]	P31786 1xMet-loss+Acetyl [N-Term]	2	1649.81	727392	698373	498636	289721	287020	320642	3	-0.63	38.8988
P10639	Thioredoxin OS=Mus musculus OX=10090 GN=Txn PE=1 SV=3	21	2	8	2	105	11.7	4.92	3.46609e+06	3125892	2.29019e+06	1.69914e+06	1.59431e+06	1.56749e+06
	Annotated Sequence	Modifications	# Protein Groups	# Proteins	# PSMs	Master Protein Accessions	Positions in Master Proteins	Modifications in Master Proteins	# Missed Cleavages	Theo. MH+ [Da]	Abundance: F1: Sample, IgG1	Abundance: F2: Sample, IgG2	Abundance: F3: Sample, IgG3	Abundance: F4: Sample, IP1	Abundance: F5: Sample, IP2	Abundance: F6: Sample, IP3	Charge (by Search Engine): Sequest HT	DeltaM [ppm] (by Search Engine): Sequest HT	RT [min] (by Search Engine): Sequest HT
	[K].VGEFSGANK.[E]		1	1	4	P10639	P10639 [86-94]		0	908.447	2.40912e+06	1870675	1.46021e+06	1.07174e+06	1.02991e+06	975878	2	-1.26	14.687
	[K].EAFQEALAAAGDK.[L]		1	1	4	P10639	P10639 [9-21]		0	1320.64	1.05698e+06	1255217	829981	627402	564408	591608	2	0.77	43.2039
O89112	Glutathione S-transferase LANCL1 OS=Mus musculus OX=10090 GN=Lancl1 PE=1 SV=1	3	1	5	1	399	45.3	7.77	216747	177802	120360	108844	129066	145016
	Annotated Sequence	Modifications	# Protein Groups	# Proteins	# PSMs	Master Protein Accessions	Positions in Master Proteins	Modifications in Master Proteins	# Missed Cleavages	Theo. MH+ [Da]	Abundance: F1: Sample, IgG1	Abundance: F2: Sample, IgG2	Abundance: F3: Sample, IgG3	Abundance: F4: Sample, IP1	Abundance: F5: Sample, IP2	Abundance: F6: Sample, IP3	Charge (by Search Engine): Sequest HT	DeltaM [ppm] (by Search Engine): Sequest HT	RT [min] (by Search Engine): Sequest HT
	[K].SLAENYFDSTGR.[L]		1	2	5	O89112	O89112 [16-27]		0	1359.62	216747	177802	120360	108844	129066	145016	2	0.34	41.0473
Q3U0V1	Far upstream element-binding protein 2 OS=Mus musculus OX=10090 GN=Khsrp PE=1 SV=2	1	1	3	1	748	76.7	7.33	133810	158342	100713	54480.4	52065
	Annotated Sequence	Modifications	# Protein Groups	# Proteins	# PSMs	Master Protein Accessions	Positions in Master Proteins	Modifications in Master Proteins	# Missed Cleavages	Theo. MH+ [Da]	Abundance: F1: Sample, IgG1	Abundance: F2: Sample, IgG2	Abundance: F3: Sample, IgG3	Abundance: F4: Sample, IP1	Abundance: F5: Sample, IP2	Abundance: F6: Sample, IP3	Charge (by Search Engine): Sequest HT	DeltaM [ppm] (by Search Engine): Sequest HT	RT [min] (by Search Engine): Sequest HT
	[R].VGGGIDVPVPR.[H]		1	2	3	Q3U0V1	Q3U0V1 [322-332]		0	1065.61	133810	158342	100713	54480.4	52065		2	-1.93	39.198
P17182	Alpha-enolase OS=Mus musculus OX=10090 GN=Eno1 PE=1 SV=3	3	2	8	2	434	47.1	6.8	1.10839e+06	1.0053e+06	931215	374208	420363	382627
	Annotated Sequence	Modifications	# Protein Groups	# Proteins	# PSMs	Master Protein Accessions	Positions in Master Proteins	Modifications in Master Proteins	# Missed Cleavages	Theo. MH+ [Da]	Abundance: F1: Sample, IgG1	Abundance: F2: Sample, IgG2	Abundance: F3: Sample, IgG3	Abundance: F4: Sample, IP1	Abundance: F5: Sample, IP2	Abundance: F6: Sample, IP3	Charge (by Search Engine): Sequest HT	DeltaM [ppm] (by Search Engine): Sequest HT	RT [min] (by Search Engine): Sequest HT
	[R].IEEELGSK.[A]		1	2	6	P17182	P17182 [413-420]		0	904.462	653301	596339	577632	223416	281608	252270	2	-0.37	16.6668
	[K].EALELLK.[T]		1	2	2	P17182	P17182 [222-228]		0	815.487	455088	408964	353584	150792	138755	130358	2	-0.87	38.9538
P55050	Fatty acid-binding protein, intestinal OS=Mus musculus OX=10090 GN=Fabp2 PE=1 SV=2	7	1	3	1	132	15.1	7.24	1629943	1.66445e+06	1.37933e+06	517485	445089	486374
	Annotated Sequence	Modifications	# Protein Groups	# Proteins	# PSMs	Master Protein Accessions	Positions in Master Proteins	Modifications in Master Proteins	# Missed Cleavages	Theo. MH+ [Da]	Abundance: F1: Sample, IgG1	Abundance: F2: Sample, IgG2	Abundance: F3: Sample, IgG3	Abundance: F4: Sample, IP1	Abundance: F5: Sample, IP2	Abundance: F6: Sample, IP3	Charge (by Search Engine): Sequest HT	DeltaM [ppm] (by Search Engine): Sequest HT	RT [min] (by Search Engine): Sequest HT
	[K].LTITQDGNK.[F]		1	1	3	P55050	P55050 [39-47]		0	989.526	1629943	1.66445e+06	1.37933e+06	517485	445089	486374	2	2.62	17.4831
A0A0R4J198	Succinyl-CoA:3-ketoacid-coenzyme A transferase OS=Mus musculus OX=10090 GN=Oxct2b PE=3 SV=1	3	2	4	2	520	56.5	8.98	665832	701000	493294	244791	256473	216858
	Annotated Sequence	Modifications	# Protein Groups	# Proteins	# PSMs	Master Protein Accessions	Positions in Master Proteins	Modifications in Master Proteins	# Missed Cleavages	Theo. MH+ [Da]	Abundance: F1: Sample, IgG1	Abundance: F2: Sample, IgG2	Abundance: F3: Sample, IgG3	Abundance: F4: Sample, IP1	Abundance: F5: Sample, IP2	Abundance: F6: Sample, IP3	Charge (by Search Engine): Sequest HT	DeltaM [ppm] (by Search Engine): Sequest HT	RT [min] (by Search Engine): Sequest HT
	[R].SGNVIFR.[G]		1	3	3	A0A0R4J198	A0A0R4J198 [218-224]		0	792.436	334009	361451	201160	99422.4	92039.2	75581.3	2	2.28	26.8507
	[R].ADFALIK.[G]		1	3	1	A0A0R4J198	A0A0R4J198 [205-211]		0	777.451	331823	339548	292134	145368	164434	141277	2	-2.17	39.5505
P45376	Aldo-keto reductase family 1 member B1 OS=Mus musculus OX=10090 GN=Akr1b1 PE=1 SV=3	9	3	21	3	316	35.7	7.18	2.19817e+06	2.4378e+06	1.66769e+06	641863	763789	728105
	Annotated Sequence	Modifications	# Protein Groups	# Proteins	# PSMs	Master Protein Accessions	Positions in Master Proteins	Modifications in Master Proteins	# Missed Cleavages	Theo. MH+ [Da]	Abundance: F1: Sample, IgG1	Abundance: F2: Sample, IgG2	Abundance: F3: Sample, IgG3	Abundance: F4: Sample, IP1	Abundance: F5: Sample, IP2	Abundance: F6: Sample, IP3	Charge (by Search Engine): Sequest HT	DeltaM [ppm] (by Search Engine): Sequest HT	RT [min] (by Search Engine): Sequest HT
	[K].VAIDLGYR.[H]		1	2	10	P45376	P45376 [34-41]		0	906.504	749957	705234	567461	206180	285174	281861	2	-0.22	39.3265
	[K].TIGVSNFNPLQIER.[I]		1	1	6	P45376	P45376 [156-169]		0	1587.85	317040	351789	302476	171344	219807	193758	2	1.19	52.9182
	[K].TTAQVLIR.[F]		1	1	5	P45376	P45376 [244-251]		0	901.547	1.13117e+06	1.38078e+06	797749	264339	258807	252487	2	0.51	26.5726
P35564	Calnexin OS=Mus musculus OX=10090 GN=Canx PE=1 SV=1	1	1	2	1	591	67.2	4.64	345146	341123	316650	141213	172491
	Annotated Sequence	Modifications	# Protein Groups	# Proteins	# PSMs	Master Protein Accessions	Positions in Master Proteins	Modifications in Master Proteins	# Missed Cleavages	Theo. MH+ [Da]	Abundance: F1: Sample, IgG1	Abundance: F2: Sample, IgG2	Abundance: F3: Sample, IgG3	Abundance: F4: Sample, IP1	Abundance: F5: Sample, IP2	Abundance: F6: Sample, IP3	Charge (by Search Engine): Sequest HT	DeltaM [ppm] (by Search Engine): Sequest HT	RT [min] (by Search Engine): Sequest HT
	[K].TGVYEEK.[H]		1	1	2	P35564	P35564 [212-218]		0	825.399	345146	341123	316650	141213	172491		2	-1.96	9.9961
Q9CZU6	Citrate synthase, mitochondrial OS=Mus musculus OX=10090 GN=Cs PE=1 SV=1	2	1	2	1	464	51.7	8.57	255946	320325	160257	89186.6	97708.5	87079.1
	Annotated Sequence	Modifications	# Protein Groups	# Proteins	# PSMs	Master Protein Accessions	Positions in Master Proteins	Modifications in Master Proteins	# Missed Cleavages	Theo. MH+ [Da]	Abundance: F1: Sample, IgG1	Abundance: F2: Sample, IgG2	Abundance: F3: Sample, IgG3	Abundance: F4: Sample, IP1	Abundance: F5: Sample, IP2	Abundance: F6: Sample, IP3	Charge (by Search Engine): Sequest HT	DeltaM [ppm] (by Search Engine): Sequest HT	RT [min] (by Search Engine): Sequest HT
	[K].IVPNILLEQGK.[A]		1	1	2	Q9CZU6	Q9CZU6 [383-393]		0	1223.74	255946	320325	160257	89186.6	97708.5	87079.1	2	0.4	46.314
Q6PDN3	Myosin light chain kinase, smooth muscle OS=Mus musculus OX=10090 GN=Mylk PE=1 SV=3	1	1	1	1	1941	212.8	6.25	368811	437356	381987		59967.8	80781
	Annotated Sequence	Modifications	# Protein Groups	# Proteins	# PSMs	Master Protein Accessions	Positions in Master Proteins	Modifications in Master Proteins	# Missed Cleavages	Theo. MH+ [Da]	Abundance: F1: Sample, IgG1	Abundance: F2: Sample, IgG2	Abundance: F3: Sample, IgG3	Abundance: F4: Sample, IP1	Abundance: F5: Sample, IP2	Abundance: F6: Sample, IP3	Charge (by Search Engine): Sequest HT	DeltaM [ppm] (by Search Engine): Sequest HT	RT [min] (by Search Engine): Sequest HT
	[K].FIVLAQEGSR.[F]		1	2	1	Q6PDN3	Q6PDN3 [1165-1174]		0	1119.62	368811	437356	381987		59967.8	80781	2	-2.36	37.9769
G3UZJ4	thioredoxin-dependent peroxiredoxin OS=Mus musculus OX=10090 GN=Prdx5 PE=1 SV=1	5	1	1	1	166	17.2	9.25	83671	114610	74302.4			32885.5
	Annotated Sequence	Modifications	# Protein Groups	# Proteins	# PSMs	Master Protein Accessions	Positions in Master Proteins	Modifications in Master Proteins	# Missed Cleavages	Theo. MH+ [Da]	Abundance: F1: Sample, IgG1	Abundance: F2: Sample, IgG2	Abundance: F3: Sample, IgG3	Abundance: F4: Sample, IP1	Abundance: F5: Sample, IP2	Abundance: F6: Sample, IP3	Charge (by Search Engine): Sequest HT	DeltaM [ppm] (by Search Engine): Sequest HT	RT [min] (by Search Engine): Sequest HT
	[K].VNLAELFK.[G]		1	4	1	G3UZJ4	G3UZJ4 [72-79]		0	933.54	83671	114610	74302.4			32885.5	2	-1.04	53.3481
P35487	Pyruvate dehydrogenase E1 component subunit alpha, testis-specific form, mitochondrial OS=Mus musculus OX=10090 GN=Pdha2 PE=1 SV=1	7	3	8	3	391	43.4	8.5	927997	536133	858813	378205	381005	729530
	Annotated Sequence	Modifications	# Protein Groups	# Proteins	# PSMs	Master Protein Accessions	Positions in Master Proteins	Modifications in Master Proteins	# Missed Cleavages	Theo. MH+ [Da]	Abundance: F1: Sample, IgG1	Abundance: F2: Sample, IgG2	Abundance: F3: Sample, IgG3	Abundance: F4: Sample, IP1	Abundance: F5: Sample, IP2	Abundance: F6: Sample, IP3	Charge (by Search Engine): Sequest HT	DeltaM [ppm] (by Search Engine): Sequest HT	RT [min] (by Search Engine): Sequest HT
	[R].LEEGPPTSTVLTR.[A]		1	1	1	P35487	P35487 [47-59]		0	1399.74	274504	287264	201462	219009	241735	210135	2	2.65	36.7542
	[R].SREEVHNVR.[S]		1	1	4	P35487	P35487 [304-312]		1	1125.58	407838		509446			318137	3	-2.42	6.0802
	[K].FAADHCR.[S]	1xCarbamidomethyl [C6]	1	1	3	P35487	P35487 [269-275]		0	876.378	245655	248869	147906	159195	139270	201258	2	-1.1	7.317
Q8R480	Nuclear pore complex protein Nup85 OS=Mus musculus OX=10090 GN=Nup85 PE=1 SV=1	1	1	1	1	656	74.7	5.57	653301	596339	577632	223416	281608	252270
	Annotated Sequence	Modifications	# Protein Groups	# Proteins	# PSMs	Master Protein Accessions	Positions in Master Proteins	Modifications in Master Proteins	# Missed Cleavages	Theo. MH+ [Da]	Abundance: F1: Sample, IgG1	Abundance: F2: Sample, IgG2	Abundance: F3: Sample, IgG3	Abundance: F4: Sample, IP1	Abundance: F5: Sample, IP2	Abundance: F6: Sample, IP3	Charge (by Search Engine): Sequest HT	DeltaM [ppm] (by Search Engine): Sequest HT	RT [min] (by Search Engine): Sequest HT
	[K].IEEELSGK.[S]		1	1	1	Q8R480	Q8R480 [85-92]		0	904.462	653301	596339	577632	223416	281608	252270	2	0.2	16.6254
F6YTS6	Epoxide hydrolase 1 (Fragment) OS=Mus musculus OX=10090 GN=Ephx1 PE=1 SV=2	5	1	2	1	247	28	8.48	222859	251277	168605	79757.2	79869.1	80292.3
	Annotated Sequence	Modifications	# Protein Groups	# Proteins	# PSMs	Master Protein Accessions	Positions in Master Proteins	Modifications in Master Proteins	# Missed Cleavages	Theo. MH+ [Da]	Abundance: F1: Sample, IgG1	Abundance: F2: Sample, IgG2	Abundance: F3: Sample, IgG3	Abundance: F4: Sample, IP1	Abundance: F5: Sample, IP2	Abundance: F6: Sample, IP3	Charge (by Search Engine): Sequest HT	DeltaM [ppm] (by Search Engine): Sequest HT	RT [min] (by Search Engine): Sequest HT
	[RK].NIYSLTPLLGQR.[F]		1	3	2	F6YTS6	F6YTS6 [133-144]		0	1374.77	222859	251277	168605	79757.2	79869.1	80292.3	2	-0.79	53.2035
Q45VN2	Alpha-defensin 20 OS=Mus musculus OX=10090 GN=Defa20 PE=3 SV=2	12	1	1	1	95	10.6	5.81	41520.2					180607
	Annotated Sequence	Modifications	# Protein Groups	# Proteins	# PSMs	Master Protein Accessions	Positions in Master Proteins	Modifications in Master Proteins	# Missed Cleavages	Theo. MH+ [Da]	Abundance: F1: Sample, IgG1	Abundance: F2: Sample, IgG2	Abundance: F3: Sample, IgG3	Abundance: F4: Sample, IP1	Abundance: F5: Sample, IP2	Abundance: F6: Sample, IP3	Charge (by Search Engine): Sequest HT	DeltaM [ppm] (by Search Engine): Sequest HT	RT [min] (by Search Engine): Sequest HT
	[R].GEQVYGTCSGR.[L]	1xCarbamidomethyl [C8]	1	2	1	Q45VN2	Q45VN2 [74-84]		0	1213.53	41520.2					180607	2	-1.89	15.9671
P27773	Protein disulfide-isomerase A3 OS=Mus musculus OX=10090 GN=Pdia3 PE=1 SV=2	12	6	18	6	505	56.6	6.21	2.11969e+06	1.81807e+06	1.71272e+06	1.01163e+06	963339	1.07562e+06
	Annotated Sequence	Modifications	# Protein Groups	# Proteins	# PSMs	Master Protein Accessions	Positions in Master Proteins	Modifications in Master Proteins	# Missed Cleavages	Theo. MH+ [Da]	Abundance: F1: Sample, IgG1	Abundance: F2: Sample, IgG2	Abundance: F3: Sample, IgG3	Abundance: F4: Sample, IP1	Abundance: F5: Sample, IP2	Abundance: F6: Sample, IP3	Charge (by Search Engine): Sequest HT	DeltaM [ppm] (by Search Engine): Sequest HT	RT [min] (by Search Engine): Sequest HT
	[K].GFPTIYFSPANK.[K]		1	1	3	P27773	P27773 [449-460]		0	1341.68	296760	261046	220434	152916	155192	138051	2	0.67	51.3344
	[R].LAPEYEAAATR.[L]		1	2	1	P27773	P27773 [63-73]		0	1191.6	889539	820522	718682	399236	353133	445714	2	0.88	27.4355
	[K].YGVSGYPTLK.[I]		1	2	7	P27773	P27773 [95-104]		0	1084.57							2	-0.93	37.8853
	[K].LNFAVASR.[K]		1	1	4	P27773	P27773 [297-304]		0	877.489	574674	593529	451696	261405	245895	271723	2	-0.52	34.3306
	[R].ELNDFISYLQR.[E]		1	1	1	P27773	P27773 [472-482]		0	1397.71	115881	142972	130710	145695	133906	150740	2	-0.19	55.2089
	[K].QAGPASVPLR.[T]		1	1	2	P27773	P27773 [131-140]		0	995.563	242833		191197	52376.5	75211.9	69387.2	2	4.85	26.174
Q9JMI7	Testis-expressed protein 101 OS=Mus musculus OX=10090 GN=Tex101 PE=1 SV=1	8	2	20	2	250	27	6.47	1.47222e+06	1.43946e+06	1.38827e+06	517712	494235	450250
	Annotated Sequence	Modifications	# Protein Groups	# Proteins	# PSMs	Master Protein Accessions	Positions in Master Proteins	Modifications in Master Proteins	# Missed Cleavages	Theo. MH+ [Da]	Abundance: F1: Sample, IgG1	Abundance: F2: Sample, IgG2	Abundance: F3: Sample, IgG3	Abundance: F4: Sample, IP1	Abundance: F5: Sample, IP2	Abundance: F6: Sample, IP3	Charge (by Search Engine): Sequest HT	DeltaM [ppm] (by Search Engine): Sequest HT	RT [min] (by Search Engine): Sequest HT
	[K].ETCSYQSFLQPR.[K]	1xCarbamidomethyl [C3]	1	1	1	Q9JMI7	Q9JMI7 [208-219]		0	1515.69	252833	286704	201827	151624	145666	157016	2	0.74	44.1101
	[R].TVVLASK.[S]		1	2	19	Q9JMI7	Q9JMI7 [73-79]		0	717.451	1219388	1.15276e+06	1186447	366089	348570	293234	2	-1.65	13.1901
Q3V132	ADP/ATP translocase 4 OS=Mus musculus OX=10090 GN=Slc25a31 PE=1 SV=1	24	8	36	7	320	35.2	9.58	1.51003e+07	1.30359e+07	1.02215e+07	8.72849e+06	8.36787e+06	8.95015e+06
	Annotated Sequence	Modifications	# Protein Groups	# Proteins	# PSMs	Master Protein Accessions	Positions in Master Proteins	Modifications in Master Proteins	# Missed Cleavages	Theo. MH+ [Da]	Abundance: F1: Sample, IgG1	Abundance: F2: Sample, IgG2	Abundance: F3: Sample, IgG3	Abundance: F4: Sample, IP1	Abundance: F5: Sample, IP2	Abundance: F6: Sample, IP3	Charge (by Search Engine): Sequest HT	DeltaM [ppm] (by Search Engine): Sequest HT	RT [min] (by Search Engine): Sequest HT
	[R].YFPTQALNFAFK.[D]		3	3	3	Q3V132; P48962; P51881	Q3V132 [94-105]; P48962 [81-92]; P51881 [81-92]		0	1446.74	48293.8	47646.4	59115.6	332527	361069	393360	2	0.35	56.19
	[K].ALFDPVSFSK.[D]		1	1	11	Q3V132	Q3V132 [14-23]		0	1110.58	476088	458230	352942	1.10839e+06	1.03921e+06	1.00134e+06	2	-0.71	50.8267
	[K].DLLAGGVAAAVSK.[T]		1	1	6	Q3V132	Q3V132 [24-36]		0	1171.67	538145	503689	417952	981782	1.12776e+06	1.00489e+06	2	-0.32	45.4379
	[R].HEGVPAFFR.[G]		1	1	6	Q3V132	Q3V132 [275-283]		0	1059.54	346152	356696	261224	555196	718355	703836	2	-0.75	39.5272
	[R].GAFSNILR.[G]		1	1	4	Q3V132	Q3V132 [284-291]		0	877.489	722144	693937	581269	1.29196e+06	1.17057e+06	1.10252e+06	2	-2.02	42.1646
	[K].LLLQVQASSK.[Q]		1	1	1	Q3V132	Q3V132 [47-56]		0	1086.65	47638	91090.9	48292.2	178668	159802	171487	2	-1.92	35.8443
	[R].LGVDIGK.[G]		1	1	2	Q3V132	Q3V132 [154-160]		0	701.419	75399.9	83083.3		190340	156159	164071	2	-0.1	27.5522
	[K].QISPEAR.[Y]		1	1	3	Q3V132	Q3V132 [57-63]		0	800.426	12846455	10801492	8500714	4.08963e+06	3.63494e+06	4.40864e+06	2	-2.19	10.8721
P62897	Cytochrome c, somatic OS=Mus musculus OX=10090 GN=Cycs PE=1 SV=2	8	1	2	1	105	11.6	9.58	329206	395698	258425	64485.6	111546	137444
	Annotated Sequence	Modifications	# Protein Groups	# Proteins	# PSMs	Master Protein Accessions	Positions in Master Proteins	Modifications in Master Proteins	# Missed Cleavages	Theo. MH+ [Da]	Abundance: F1: Sample, IgG1	Abundance: F2: Sample, IgG2	Abundance: F3: Sample, IgG3	Abundance: F4: Sample, IP1	Abundance: F5: Sample, IP2	Abundance: F6: Sample, IP3	Charge (by Search Engine): Sequest HT	DeltaM [ppm] (by Search Engine): Sequest HT	RT [min] (by Search Engine): Sequest HT
	[R].ADLIAYLK.[K]		1	1	2	P62897	P62897 [93-100]		0	906.529	329206	395698	258425	64485.6	111546	137444	2	-1.54	49.0305
P08228	Superoxide dismutase [Cu-Zn] OS=Mus musculus OX=10090 GN=Sod1 PE=1 SV=2	31	4	14	4	154	15.9	6.51	2.99524e+06	2.96686e+06	2.40824e+06	1.48301e+06	1.21798e+06	1.11252e+06
	Annotated Sequence	Modifications	# Protein Groups	# Proteins	# PSMs	Master Protein Accessions	Positions in Master Proteins	Modifications in Master Proteins	# Missed Cleavages	Theo. MH+ [Da]	Abundance: F1: Sample, IgG1	Abundance: F2: Sample, IgG2	Abundance: F3: Sample, IgG3	Abundance: F4: Sample, IP1	Abundance: F5: Sample, IP2	Abundance: F6: Sample, IP3	Charge (by Search Engine): Sequest HT	DeltaM [ppm] (by Search Engine): Sequest HT	RT [min] (by Search Engine): Sequest HT
	[K].QDDLGKGGNEESTK.[T]		1	1	2	P08228	P08228 [124-137]		1	1477.68	311877	340703	259007	120601	93928	82812.5	3	-0.08	8.5967
	[R].VISLSGEHSIIGR.[T]		1	1	3	P08228	P08228 [104-116]		0	1367.76	1.26288e+06	1.26561e+06	1.10879e+06	668886	704227	582952	3	-1.56	39.5612
	[K].HGGPADEER.[H]		1	1	7	P08228	P08228 [72-80]		0	967.423	450118	189101	84798.3	243289	51569.2	64245.7	2	-0.72	5.6477
	[K].DGVANVSIEDR.[V]		1	1	2	P08228	P08228 [93-103]		0	1174.57	970366	1.17145e+06	955645	450234	368251	382511	2	-0.59	31.9898
A0A140LJG6	Signal peptidase complex subunit 2 OS=Mus musculus OX=10090 GN=Spcs2 PE=1 SV=1	7	1	1	1	123	14.2	8.6	98375.5	72093.7	69120.8	66892.8	63537.9	56024
	Annotated Sequence	Modifications	# Protein Groups	# Proteins	# PSMs	Master Protein Accessions	Positions in Master Proteins	Modifications in Master Proteins	# Missed Cleavages	Theo. MH+ [Da]	Abundance: F1: Sample, IgG1	Abundance: F2: Sample, IgG2	Abundance: F3: Sample, IgG3	Abundance: F4: Sample, IP1	Abundance: F5: Sample, IP2	Abundance: F6: Sample, IP3	Charge (by Search Engine): Sequest HT	DeltaM [ppm] (by Search Engine): Sequest HT	RT [min] (by Search Engine): Sequest HT
	[K].SIFLVAHR.[K]		1	6	1	A0A140LJG6	A0A140LJG6 [35-42]		0	942.552	98375.5	72093.7	69120.8	66892.8	63537.9	56024	2	-1.14	34.5207
Q9JLJ2	4-trimethylaminobutyraldehyde dehydrogenase OS=Mus musculus OX=10090 GN=Aldh9a1 PE=1 SV=1	2	1	1	1	494	53.5	6.98	256421	302063	193129		140953	130660
	Annotated Sequence	Modifications	# Protein Groups	# Proteins	# PSMs	Master Protein Accessions	Positions in Master Proteins	Modifications in Master Proteins	# Missed Cleavages	Theo. MH+ [Da]	Abundance: F1: Sample, IgG1	Abundance: F2: Sample, IgG2	Abundance: F3: Sample, IgG3	Abundance: F4: Sample, IP1	Abundance: F5: Sample, IP2	Abundance: F6: Sample, IP3	Charge (by Search Engine): Sequest HT	DeltaM [ppm] (by Search Engine): Sequest HT	RT [min] (by Search Engine): Sequest HT
	[K].LGDPLLEDTR.[M]		1	1	1	Q9JLJ2	Q9JLJ2 [317-326]		0	1128.59	256421	302063	193129		140953	130660	2	0.06	40.5433
L0N7N1	Kinesin-like protein KIF14 OS=Mus musculus OX=10090 GN=Kif14 PE=1 SV=1	1	1	1	1	1674	186.3	7.84	64982.1	68501.9		87367.9		97795.5
	Annotated Sequence	Modifications	# Protein Groups	# Proteins	# PSMs	Master Protein Accessions	Positions in Master Proteins	Modifications in Master Proteins	# Missed Cleavages	Theo. MH+ [Da]	Abundance: F1: Sample, IgG1	Abundance: F2: Sample, IgG2	Abundance: F3: Sample, IgG3	Abundance: F4: Sample, IP1	Abundance: F5: Sample, IP2	Abundance: F6: Sample, IP3	Charge (by Search Engine): Sequest HT	DeltaM [ppm] (by Search Engine): Sequest HT	RT [min] (by Search Engine): Sequest HT
	[RK].INLVDLAGSER.[CLA]		1	8	1	L0N7N1	L0N7N1 [634-644]		0	1186.64	64982.1	68501.9		87367.9		97795.5	2	4.02	47.7409
F7AI47	Serine/arginine-rich-splicing factor 1 (Fragment) OS=Mus musculus OX=10090 GN=Srsf1 PE=1 SV=1	9	1	3	1	106	11.6	9.76	265934	256148	185571	113310	140783	160847
	Annotated Sequence	Modifications	# Protein Groups	# Proteins	# PSMs	Master Protein Accessions	Positions in Master Proteins	Modifications in Master Proteins	# Missed Cleavages	Theo. MH+ [Da]	Abundance: F1: Sample, IgG1	Abundance: F2: Sample, IgG2	Abundance: F3: Sample, IgG3	Abundance: F4: Sample, IP1	Abundance: F5: Sample, IP2	Abundance: F6: Sample, IP3	Charge (by Search Engine): Sequest HT	DeltaM [ppm] (by Search Engine): Sequest HT	RT [min] (by Search Engine): Sequest HT
	[R].DGTGVVEFVR.[K]		1	3	3	F7AI47	F7AI47 [65-74]		0	1078.55	265934	256148	185571	113310	140783	160847	2	0.09	41.1083
P15265	Sperm mitochondrial-associated cysteine-rich protein OS=Mus musculus OX=10090 GN=Smcp PE=2 SV=4	20	2	6	2	143	14.9	8.1	858189	747478	703483	640859	115815	531644
	Annotated Sequence	Modifications	# Protein Groups	# Proteins	# PSMs	Master Protein Accessions	Positions in Master Proteins	Modifications in Master Proteins	# Missed Cleavages	Theo. MH+ [Da]	Abundance: F1: Sample, IgG1	Abundance: F2: Sample, IgG2	Abundance: F3: Sample, IgG3	Abundance: F4: Sample, IP1	Abundance: F5: Sample, IP2	Abundance: F6: Sample, IP3	Charge (by Search Engine): Sequest HT	DeltaM [ppm] (by Search Engine): Sequest HT	RT [min] (by Search Engine): Sequest HT
	[K].TESDSDTSGQTLEK.[G]		1	1	2	P15265	P15265 [108-121]		0	1497.66	589961	506746	566981	383394		354559	2	0.34	13.3722
	[K].SPCCPPK.[SP]	2xCarbamidomethyl [C3; C4]	1	1	4	P15265	P15265 [37-43]; [44-50]		0	845.364	268228	240732	136502	257465	115815	177085	2	-0.25	6.9959
A0A2I3BQ03	14-3-3 protein zeta/delta (Fragment) OS=Mus musculus OX=10090 GN=Ywhaz PE=1 SV=1	25	4	22	2	166	19.1	5.52	1.23894e+06	1.26593e+06	984472	451087	543331	606375
	Annotated Sequence	Modifications	# Protein Groups	# Proteins	# PSMs	Master Protein Accessions	Positions in Master Proteins	Modifications in Master Proteins	# Missed Cleavages	Theo. MH+ [Da]	Abundance: F1: Sample, IgG1	Abundance: F2: Sample, IgG2	Abundance: F3: Sample, IgG3	Abundance: F4: Sample, IP1	Abundance: F5: Sample, IP2	Abundance: F6: Sample, IP3	Charge (by Search Engine): Sequest HT	DeltaM [ppm] (by Search Engine): Sequest HT	RT [min] (by Search Engine): Sequest HT
	[K].SVTEQGAELSNEER.[N]		1	4	3	A0A2I3BQ03	A0A2I3BQ03 [28-41]		0	1548.71	454363	446720	453695	178277	222832	259607	2	0.22	25.8673
	[R].NLLSVAYK.[N]		3	12	12	P68254; A0A2I3BQ03; P62259	P68254 [42-49]; A0A2I3BQ03 [42-49]; P62259 [43-50]		0	907.525	2.4271e+06	2.66612e+06	1.86711e+06	1.38435e+06	1.22549e+06	1.01734e+06	2	-1.69	40.3005
	[K].FLIPNASQPESK.[V]		1	2	4	A0A2I3BQ03	A0A2I3BQ03 [104-115]		0	1330.7	784574	819211	530777	272810	320499	346768	2	-0.1	39.4029
	[RK].LAEQAER.[Y]		3	13	3	P68254; A0A2I3BQ03; P62259	P68254 [12-18]; A0A2I3BQ03 [12-18]; P62259 [13-19]		0	816.421	3.09604e+06	2.7464e+06	3.14797e+06	973525	1.08332e+06	1.01051e+06	2	-1.88	7.7162
Q8BVP6	Ly6/PLAUR domain-containing protein 4 OS=Mus musculus OX=10090 GN=Lypd4 PE=1 SV=1	4	1	2	1	246	27	7.66	273346	251068	200952	159290	136658	148179
	Annotated Sequence	Modifications	# Protein Groups	# Proteins	# PSMs	Master Protein Accessions	Positions in Master Proteins	Modifications in Master Proteins	# Missed Cleavages	Theo. MH+ [Da]	Abundance: F1: Sample, IgG1	Abundance: F2: Sample, IgG2	Abundance: F3: Sample, IgG3	Abundance: F4: Sample, IP1	Abundance: F5: Sample, IP2	Abundance: F6: Sample, IP3	Charge (by Search Engine): Sequest HT	DeltaM [ppm] (by Search Engine): Sequest HT	RT [min] (by Search Engine): Sequest HT
	[R].VTEVINVLDK.[S]		1	1	2	Q8BVP6	Q8BVP6 [210-219]		0	1129.65	273346	251068	200952	159290	136658	148179	2	1.01	42.6771
P99027	60S acidic ribosomal protein P2 OS=Mus musculus OX=10090 GN=Rplp2 PE=1 SV=3	10	1	3	1	115	11.6	4.54	247905	271071	202704	110105	86434.5	99701
	Annotated Sequence	Modifications	# Protein Groups	# Proteins	# PSMs	Master Protein Accessions	Positions in Master Proteins	Modifications in Master Proteins	# Missed Cleavages	Theo. MH+ [Da]	Abundance: F1: Sample, IgG1	Abundance: F2: Sample, IgG2	Abundance: F3: Sample, IgG3	Abundance: F4: Sample, IP1	Abundance: F5: Sample, IP2	Abundance: F6: Sample, IP3	Charge (by Search Engine): Sequest HT	DeltaM [ppm] (by Search Engine): Sequest HT	RT [min] (by Search Engine): Sequest HT
	[K].NIEDVIAQGVGK.[L]		1	2	3	P99027	P99027 [50-61]		0	1242.67	247905	271071	202704	110105	86434.5	99701	2	0.03	48.0791
A0A0N4SUQ1	Plasminogen activator inhibitor 1 RNA-binding protein OS=Mus musculus OX=10090 GN=Serbp1 PE=1 SV=1	9	1	3	1	147	16.1	9.66	235567	222754	225962		143193	121669
	Annotated Sequence	Modifications	# Protein Groups	# Proteins	# PSMs	Master Protein Accessions	Positions in Master Proteins	Modifications in Master Proteins	# Missed Cleavages	Theo. MH+ [Da]	Abundance: F1: Sample, IgG1	Abundance: F2: Sample, IgG2	Abundance: F3: Sample, IgG3	Abundance: F4: Sample, IP1	Abundance: F5: Sample, IP2	Abundance: F6: Sample, IP3	Charge (by Search Engine): Sequest HT	DeltaM [ppm] (by Search Engine): Sequest HT	RT [min] (by Search Engine): Sequest HT
	[K].EAGGGGVGGPGAK.[S]		1	6	3	A0A0N4SUQ1	A0A0N4SUQ1 [40-52]		0	1013.5	235567	222754	225962		143193	121669	2	0.25	7.705
P61089	Ubiquitin-conjugating enzyme E2 N OS=Mus musculus OX=10090 GN=Ube2n PE=1 SV=1	7	1	1	1	152	17.1	6.57	306484	321561	200333	150780	194342	147585
	Annotated Sequence	Modifications	# Protein Groups	# Proteins	# PSMs	Master Protein Accessions	Positions in Master Proteins	Modifications in Master Proteins	# Missed Cleavages	Theo. MH+ [Da]	Abundance: F1: Sample, IgG1	Abundance: F2: Sample, IgG2	Abundance: F3: Sample, IgG3	Abundance: F4: Sample, IP1	Abundance: F5: Sample, IP2	Abundance: F6: Sample, IP3	Charge (by Search Engine): Sequest HT	DeltaM [ppm] (by Search Engine): Sequest HT	RT [min] (by Search Engine): Sequest HT
	[K].TNEAQAIETAR.[A]		1	1	1	P61089	P61089 [131-141]		0	1203.6	306484	321561	200333	150780	194342	147585	2	-0.31	24.5415
P11679	Keratin, type II cytoskeletal 8 OS=Mus musculus OX=10090 GN=Krt8 PE=1 SV=4	9	9	105	1	490	54.5	5.82	1.0146e+06	797560	973516	419778	509672	509859
	Annotated Sequence	Modifications	# Protein Groups	# Proteins	# PSMs	Master Protein Accessions	Positions in Master Proteins	Modifications in Master Proteins	# Missed Cleavages	Theo. MH+ [Da]	Abundance: F1: Sample, IgG1	Abundance: F2: Sample, IgG2	Abundance: F3: Sample, IgG3	Abundance: F4: Sample, IP1	Abundance: F5: Sample, IP2	Abundance: F6: Sample, IP3	Charge (by Search Engine): Sequest HT	DeltaM [ppm] (by Search Engine): Sequest HT	RT [min] (by Search Engine): Sequest HT
	[K].NKYEDEINKR.[T]		2	4	25	P11679; Q922U2	P11679 [183-192]; Q922U2 [250-259]		2	1308.65	4.61742e+06	5.59776e+06	4.05263e+06	1.02318e+07	9.53985e+06	8.523e+06	3	-0.21	18.2027
	[K].LVSESSDVVSK.[-]		1	1	4	P11679	P11679 [480-490]		0	1149.6	1.0146e+06	797560	973516	419778	509672	509859	2	-0.88	20.9557
	[R].KLLEGEESR.[IL]		3	9	17	P11679; P31001; P20152	P11679 [399-407]; P31001 [406-414]; P20152 [402-410]		1	1060.56	2.59892e+06	2.97525e+06	1.35887e+06	10703225	8.17885e+06	8078766	2	-1.58	13.5655
	[KR].YEDEINKR.[TA]		6	11	12	Q3TTY5; P50446; P04104; P11679; A0A2R8VHP3; Q922U2	Q3TTY5 [289-296]; P50446 [242-249]; P04104 [278-285]; P11679 [185-192]; A0A2R8VHP3 [203-210]; Q922U2 [252-259]		1	1066.52	3.13383e+06	1.27722e+06	1.05356e+06	5.84095e+06	4.93873e+06	4.89576e+06	3	-2.81	12.3926
	[K].FASFIDKVR.[F]		7	19	14	Q3TTY5; P50446; P04104; Q6IME9; P11679; Q3UV17; Q922U2	Q3TTY5 [210-218]; P50446 [163-171]; P04104 [199-207]; Q6IME9 [145-153]; P11679 [108-116]; Q3UV17 [176-184]; Q922U2 [173-181]		1	1082.6	4.35876e+06	4.5389e+06	2.48776e+06	9.13966e+06	7.25479e+06	6.30164e+06	3	-0.56	39.1529
	[K].LLEGEESR.[IL]		3	9	9	P11679; P31001; P20152	P11679 [400-407]; P31001 [407-414]; P20152 [403-410]		0	932.468	6201452	5.15634e+06	4870432	19183336	26843722	26983414	2	-1.48	16.3223
	[KR].FASFIDK.[V]		8	21	17	Q3TTY5; P50446; P04104; Q6IME9; P11679; A0A2R8VHP3; Q3UV17; Q922U2	Q3TTY5 [210-216]; P50446 [163-169]; P04104 [199-205]; Q6IME9 [145-151]; P11679 [108-114]; A0A2R8VHP3 [124-130]; Q3UV17 [176-182]; Q922U2 [173-179]		0	827.43	7.10052e+06	7885245	6.08318e+06	12996427	11490927	10672229	2	-1.46	36.8788
	[R].FLEQQNK.[AILVM]		6	22	5	P50446; P11679; Q3UV17; Q922U2; P20152; E9Q0F0	P50446 [172-178]; P11679 [117-123]; Q3UV17 [185-191]; Q922U2 [182-188]; P20152 [123-129]; E9Q0F0 [125-131]		0	906.468	16685547	18588214	11589314	48319708	44423752	43239544	2	-0.25	14.294
	[KR].YEDEINK.[R]		6	11	2	Q3TTY5; P50446; P04104; P11679; A0A2R8VHP3; Q922U2	Q3TTY5 [289-295]; P50446 [242-248]; P04104 [278-284]; P11679 [185-191]; A0A2R8VHP3 [203-209]; Q922U2 [252-258]		0	910.415	383309	388694	313828	391595	327145	343598	2	-1.84	14.9507
G3UXT8	Large proline-rich protein BAG6 (Fragment) OS=Mus musculus OX=10090 GN=Bag6 PE=1 SV=1	2	1	1	1	563	59.3	6.32	151358	162278	121617	56521.7	57784.1	78815.1
	Annotated Sequence	Modifications	# Protein Groups	# Proteins	# PSMs	Master Protein Accessions	Positions in Master Proteins	Modifications in Master Proteins	# Missed Cleavages	Theo. MH+ [Da]	Abundance: F1: Sample, IgG1	Abundance: F2: Sample, IgG2	Abundance: F3: Sample, IgG3	Abundance: F4: Sample, IP1	Abundance: F5: Sample, IP2	Abundance: F6: Sample, IP3	Charge (by Search Engine): Sequest HT	DeltaM [ppm] (by Search Engine): Sequest HT	RT [min] (by Search Engine): Sequest HT
	[R].LINLVGESLR.[L]		1	6	1	G3UXT8	G3UXT8 [364-373]		0	1113.66	151358	162278	121617	56521.7	57784.1	78815.1	2	-1.08	47.4886
Q60865	Caprin-1 OS=Mus musculus OX=10090 GN=Caprin1 PE=1 SV=2	3	2	5	2	707	78.1	5.25	442610	399638	270657	296744	324714	246758
	Annotated Sequence	Modifications	# Protein Groups	# Proteins	# PSMs	Master Protein Accessions	Positions in Master Proteins	Modifications in Master Proteins	# Missed Cleavages	Theo. MH+ [Da]	Abundance: F1: Sample, IgG1	Abundance: F2: Sample, IgG2	Abundance: F3: Sample, IgG3	Abundance: F4: Sample, IP1	Abundance: F5: Sample, IP2	Abundance: F6: Sample, IP3	Charge (by Search Engine): Sequest HT	DeltaM [ppm] (by Search Engine): Sequest HT	RT [min] (by Search Engine): Sequest HT
	[K].YQEVTNNLEFAK.[E]		1	1	4	Q60865	Q60865 [97-108]		0	1455.71	219031	218501	169123	296744	324714	246758	2	0.28	39.6438
	[K].LDDYQER.[M]		1	1	1	Q60865	Q60865 [73-79]		0	938.421	223579	181137	101534				2	-1.69	14.0827
Q08652	Retinol-binding protein 2 OS=Mus musculus OX=10090 GN=Rbp2 PE=2 SV=2	7	1	14	1	134	15.6	6.57	808164	890890	642592	322151	369949	328817
	Annotated Sequence	Modifications	# Protein Groups	# Proteins	# PSMs	Master Protein Accessions	Positions in Master Proteins	Modifications in Master Proteins	# Missed Cleavages	Theo. MH+ [Da]	Abundance: F1: Sample, IgG1	Abundance: F2: Sample, IgG2	Abundance: F3: Sample, IgG3	Abundance: F4: Sample, IP1	Abundance: F5: Sample, IP2	Abundance: F6: Sample, IP3	Charge (by Search Engine): Sequest HT	DeltaM [ppm] (by Search Engine): Sequest HT	RT [min] (by Search Engine): Sequest HT
	[K].ALDIDFATR.[K]		1	1	14	Q08652	Q08652 [23-31]		0	1021.53	808164	890890	642592	322151	369949	328817	2	-0.81	44.8892
P68254	14-3-3 protein theta OS=Mus musculus OX=10090 GN=Ywhaq PE=1 SV=1	15	4	19	2	245	27.8	4.78	6.57902e+06	6506395	5.86713e+06	2.91736e+06	2.86368e+06	2.58778e+06
	Annotated Sequence	Modifications	# Protein Groups	# Proteins	# PSMs	Master Protein Accessions	Positions in Master Proteins	Modifications in Master Proteins	# Missed Cleavages	Theo. MH+ [Da]	Abundance: F1: Sample, IgG1	Abundance: F2: Sample, IgG2	Abundance: F3: Sample, IgG3	Abundance: F4: Sample, IP1	Abundance: F5: Sample, IP2	Abundance: F6: Sample, IP3	Charge (by Search Engine): Sequest HT	DeltaM [ppm] (by Search Engine): Sequest HT	RT [min] (by Search Engine): Sequest HT
	[K].AVTEQGAELSNEER.[N]		1	1	3	P68254	P68254 [28-41]		0	1532.72							2	-1.36	24.5082
	[R].NLLSVAYK.[N]		3	12	12	P68254; A0A2I3BQ03; P62259	P68254 [42-49]; A0A2I3BQ03 [42-49]; P62259 [43-50]		0	907.525	2.4271e+06	2.66612e+06	1.86711e+06	1.38435e+06	1.22549e+06	1.01734e+06	2	-1.69	40.3005
	[R].VLSSIEQK.[TS]		1	6	2	P68254	P68254 [61-68]		0	903.515	1.05587e+06	1093870	852060	559487	554868	559928	2	-0.83	17.2902
	[RK].LAEQAER.[Y]		3	13	3	P68254; A0A2I3BQ03; P62259	P68254 [12-18]; A0A2I3BQ03 [12-18]; P62259 [13-19]		0	816.421	3.09604e+06	2.7464e+06	3.14797e+06	973525	1.08332e+06	1.01051e+06	2	-1.88	7.7162
P12710	Fatty acid-binding protein, liver OS=Mus musculus OX=10090 GN=Fabp1 PE=1 SV=2	9	1	2	1	127	14.2	8.56	831118	974069	681340	323784	270615	345462
	Annotated Sequence	Modifications	# Protein Groups	# Proteins	# PSMs	Master Protein Accessions	Positions in Master Proteins	Modifications in Master Proteins	# Missed Cleavages	Theo. MH+ [Da]	Abundance: F1: Sample, IgG1	Abundance: F2: Sample, IgG2	Abundance: F3: Sample, IgG3	Abundance: F4: Sample, IP1	Abundance: F5: Sample, IP2	Abundance: F6: Sample, IP3	Charge (by Search Engine): Sequest HT	DeltaM [ppm] (by Search Engine): Sequest HT	RT [min] (by Search Engine): Sequest HT
	[K].AIGLPEDLIQK.[G]		1	1	2	P12710	P12710 [21-31]		0	1196.69	831118	974069	681340	323784	270615	345462	2	-1.23	49.0372
Q8BPW9	Aspartyl aminopeptidase OS=Mus musculus OX=10090 GN=Dnpep PE=1 SV=1	4	2	5	2	470	51.6	7.42	1.33855e+06	1.44406e+06	1.1583e+06	708828	284665	643860
	Annotated Sequence	Modifications	# Protein Groups	# Proteins	# PSMs	Master Protein Accessions	Positions in Master Proteins	Modifications in Master Proteins	# Missed Cleavages	Theo. MH+ [Da]	Abundance: F1: Sample, IgG1	Abundance: F2: Sample, IgG2	Abundance: F3: Sample, IgG3	Abundance: F4: Sample, IP1	Abundance: F5: Sample, IP2	Abundance: F6: Sample, IP3	Charge (by Search Engine): Sequest HT	DeltaM [ppm] (by Search Engine): Sequest HT	RT [min] (by Search Engine): Sequest HT
	[R].LTAFEEAIPK.[S]		1	3	4	Q8BPW9	Q8BPW9 [328-337]		0	1118.61	626128	719121	507820	374701	284665	332063	2	0.38	43.8794
	[R].LLQAGFR.[E]		1	9	1	Q8BPW9	Q8BPW9 [40-46]		0	804.473	712419	724938	650482	334128		311797	2	-0.64	30.2652
O35490	Betaine--homocysteine S-methyltransferase 1 OS=Mus musculus OX=10090 GN=Bhmt PE=1 SV=1	6	3	5	3	407	45	7.9	795730	895778	675287	321641	303788	318781
	Annotated Sequence	Modifications	# Protein Groups	# Proteins	# PSMs	Master Protein Accessions	Positions in Master Proteins	Modifications in Master Proteins	# Missed Cleavages	Theo. MH+ [Da]	Abundance: F1: Sample, IgG1	Abundance: F2: Sample, IgG2	Abundance: F3: Sample, IgG3	Abundance: F4: Sample, IP1	Abundance: F5: Sample, IP2	Abundance: F6: Sample, IP3	Charge (by Search Engine): Sequest HT	DeltaM [ppm] (by Search Engine): Sequest HT	RT [min] (by Search Engine): Sequest HT
	[R].AIAEELAPER.[G]		1	2	2	O35490	O35490 [309-318]		0	1098.58	279519	347121	270258	89091.1	72467.3	75155	2	-1.6	32.0594
	[R].EAYNLGVR.[Y]		1	1	1	O35490	O35490 [287-294]		0	921.479	218121	275416	169981	167511	172076	147976	2	0.01	29.175
	[K].EGLEAAR.[L]		1	1	2	O35490	O35490 [233-239]		0	745.384	298090	273242	235048	65038.4	59244.6	95649	2	0.7	11.3859
P14211	Calreticulin OS=Mus musculus OX=10090 GN=Calr PE=1 SV=1	7	3	15	3	416	48	4.49	2.13532e+06	2.37064e+06	2.19194e+06	661975	573865	583955
	Annotated Sequence	Modifications	# Protein Groups	# Proteins	# PSMs	Master Protein Accessions	Positions in Master Proteins	Modifications in Master Proteins	# Missed Cleavages	Theo. MH+ [Da]	Abundance: F1: Sample, IgG1	Abundance: F2: Sample, IgG2	Abundance: F3: Sample, IgG3	Abundance: F4: Sample, IP1	Abundance: F5: Sample, IP2	Abundance: F6: Sample, IP3	Charge (by Search Engine): Sequest HT	DeltaM [ppm] (by Search Engine): Sequest HT	RT [min] (by Search Engine): Sequest HT
	[K].LFPSGLDQK.[D]		1	1	3	P14211	P14211 [112-120]		0	1004.54	486710	610230	369010	186060	125422	160551	2	-0.51	37.2671
	[K].GLQTSQDAR.[F]		1	1	9	P14211	P14211 [65-73]		0	975.485	1.57641e+06	1.69198e+06	1.76642e+06	379596	351844	325622	2	-0.3	9.3409
	[K].EQFLDGDAWTNR.[W]		1	1	3	P14211	P14211 [25-36]		0	1451.65	72194	68429	56509.9	96318.8	96599	97781.8	2	-3.64	45.9962
P62259	14-3-3 protein epsilon OS=Mus musculus OX=10090 GN=Ywhae PE=1 SV=1	10	3	21	1	255	29.2	4.74	223655	270450	163414	105591	104637	84092
	Annotated Sequence	Modifications	# Protein Groups	# Proteins	# PSMs	Master Protein Accessions	Positions in Master Proteins	Modifications in Master Proteins	# Missed Cleavages	Theo. MH+ [Da]	Abundance: F1: Sample, IgG1	Abundance: F2: Sample, IgG2	Abundance: F3: Sample, IgG3	Abundance: F4: Sample, IP1	Abundance: F5: Sample, IP2	Abundance: F6: Sample, IP3	Charge (by Search Engine): Sequest HT	DeltaM [ppm] (by Search Engine): Sequest HT	RT [min] (by Search Engine): Sequest HT
	[R].YLAEFATGNDR.[K]		1	2	6	P62259	P62259 [131-141]		0	1256.59	223655	270450	163414	105591	104637	84092	2	-0.07	37.1066
	[R].NLLSVAYK.[N]		3	12	12	P68254; A0A2I3BQ03; P62259	P68254 [42-49]; A0A2I3BQ03 [42-49]; P62259 [43-50]		0	907.525	2.4271e+06	2.66612e+06	1.86711e+06	1.38435e+06	1.22549e+06	1.01734e+06	2	-1.69	40.3005
	[RK].LAEQAER.[Y]		3	13	3	P68254; A0A2I3BQ03; P62259	P68254 [12-18]; A0A2I3BQ03 [12-18]; P62259 [13-19]		0	816.421	3.09604e+06	2.7464e+06	3.14797e+06	973525	1.08332e+06	1.01051e+06	2	-1.88	7.7162
Q01853	Transitional endoplasmic reticulum ATPase OS=Mus musculus OX=10090 GN=Vcp PE=1 SV=4	9	6	10	6	806	89.3	5.26	1.69767e+06	1.88874e+06	1.44107e+06	772388	768165	645093
	Annotated Sequence	Modifications	# Protein Groups	# Proteins	# PSMs	Master Protein Accessions	Positions in Master Proteins	Modifications in Master Proteins	# Missed Cleavages	Theo. MH+ [Da]	Abundance: F1: Sample, IgG1	Abundance: F2: Sample, IgG2	Abundance: F3: Sample, IgG3	Abundance: F4: Sample, IP1	Abundance: F5: Sample, IP2	Abundance: F6: Sample, IP3	Charge (by Search Engine): Sequest HT	DeltaM [ppm] (by Search Engine): Sequest HT	RT [min] (by Search Engine): Sequest HT
	[KR].GLLLYGPPGTGK.[T]		1	8	8	Q01853	Q01853 [240-251]		0	1172.67	554623	707535	440287	277756	229477	279098	2	-0.18	43.6408
	[R].LDQLIYIPLPDEK.[S]		1	1	1	Q01853	Q01853 [639-651]		0	1556.86	63475.3	77224.5	62020.3	57962.9	47903.9	51267.8	2	0.27	55.6899
	[R].EVDIGIPDATGR.[L]		1	1	2	Q01853	Q01853 [366-377]		0	1242.63	196607	190139	152238		34144.5		2	1.25	41.5227
	[R].KGDIFLVR.[G]		1	1	1	Q01853	Q01853 [148-155]		1	947.567	215652	273158	202523	91082.2	90416.2	102605	2	-0.32	35.5456
	[R].GGNIGDGGGAADR.[V]		1	1	1	Q01853	Q01853 [587-599]		0	1116.5	383282	352487	390189	135075	177242	212123	2	-0.32	10.5145
	[R].WALSQSNPSALR.[E]		1	1	2	Q01853	Q01853 [454-465]		0	1329.69	284029	288192	193812	210512	188982		2	4.72	41.2971
Q8CHP8	Glycerol-3-phosphate phosphatase OS=Mus musculus OX=10090 GN=Pgp PE=1 SV=1	3	1	4	1	321	34.5	5.35	570250	661557	585148	156335	174184	175327
	Annotated Sequence	Modifications	# Protein Groups	# Proteins	# PSMs	Master Protein Accessions	Positions in Master Proteins	Modifications in Master Proteins	# Missed Cleavages	Theo. MH+ [Da]	Abundance: F1: Sample, IgG1	Abundance: F2: Sample, IgG2	Abundance: F3: Sample, IgG3	Abundance: F4: Sample, IP1	Abundance: F5: Sample, IP2	Abundance: F6: Sample, IP3	Charge (by Search Engine): Sequest HT	DeltaM [ppm] (by Search Engine): Sequest HT	RT [min] (by Search Engine): Sequest HT
	[R].FIAGTGCLVR.[A]	1xCarbamidomethyl [C7]	1	1	4	Q8CHP8	Q8CHP8 [211-220]		0	1093.58	570250	661557	585148	156335	174184	175327	2	-0.97	37.9909
P70296	Phosphatidylethanolamine-binding protein 1 OS=Mus musculus OX=10090 GN=Pebp1 PE=1 SV=3	26	3	8	3	187	20.8	5.4	2.07225e+06	2.21216e+06	1.90069e+06	893966	880815	873665
	Annotated Sequence	Modifications	# Protein Groups	# Proteins	# PSMs	Master Protein Accessions	Positions in Master Proteins	Modifications in Master Proteins	# Missed Cleavages	Theo. MH+ [Da]	Abundance: F1: Sample, IgG1	Abundance: F2: Sample, IgG2	Abundance: F3: Sample, IgG3	Abundance: F4: Sample, IP1	Abundance: F5: Sample, IP2	Abundance: F6: Sample, IP3	Charge (by Search Engine): Sequest HT	DeltaM [ppm] (by Search Engine): Sequest HT	RT [min] (by Search Engine): Sequest HT
	[K].LYTLVLTDPDAPSR.[K]		1	3	5	P70296	P70296 [63-76]		0	1560.83	452076	534673	365866	186766	200518	166275	2	1.18	49.741
	[K].LYEQLSGK.[-]		1	2	2	P70296	P70296 [180-187]		0	937.499	1456340	1.48916e+06	1.38889e+06	558772	545539	555729	2	-0.3	23.7591
	[K].GNDISSGTVLSDYVGSGPPSGTGLHR.[Y]		1	1	1	P70296	P70296 [94-119]		0	2530.22	163838	188319	145940	148429	134757	151661	3	-0.17	47.7163
Q64442	Sorbitol dehydrogenase OS=Mus musculus OX=10090 GN=Sord PE=1 SV=3	3	1	5	1	357	38.2	7.02	209923	234092	211438	56196.6	77088.4	79832.8
	Annotated Sequence	Modifications	# Protein Groups	# Proteins	# PSMs	Master Protein Accessions	Positions in Master Proteins	Modifications in Master Proteins	# Missed Cleavages	Theo. MH+ [Da]	Abundance: F1: Sample, IgG1	Abundance: F2: Sample, IgG2	Abundance: F3: Sample, IgG3	Abundance: F4: Sample, IP1	Abundance: F5: Sample, IP2	Abundance: F6: Sample, IP3	Charge (by Search Engine): Sequest HT	DeltaM [ppm] (by Search Engine): Sequest HT	RT [min] (by Search Engine): Sequest HT
	[R].VAIEPGVPR.[E]		1	1	5	Q64442	Q64442 [92-100]		0	937.547	209923	234092	211438	56196.6	77088.4	79832.8	2	-0.57	30.8478
P62900	60S ribosomal protein L31 OS=Mus musculus OX=10090 GN=Rpl31 PE=1 SV=1	18	2	9	2	125	14.5	10.54	326932	487648	321161	51566.7	54057.8	51043.9
	Annotated Sequence	Modifications	# Protein Groups	# Proteins	# PSMs	Master Protein Accessions	Positions in Master Proteins	Modifications in Master Proteins	# Missed Cleavages	Theo. MH+ [Da]	Abundance: F1: Sample, IgG1	Abundance: F2: Sample, IgG2	Abundance: F3: Sample, IgG3	Abundance: F4: Sample, IP1	Abundance: F5: Sample, IP2	Abundance: F6: Sample, IP3	Charge (by Search Engine): Sequest HT	DeltaM [ppm] (by Search Engine): Sequest HT	RT [min] (by Search Engine): Sequest HT
	[R].SAINEVVTR.[E]		1	3	8	P62900	P62900 [15-23]		0	988.542	304876	466353	302635				2	-2	27.3042
	[K].LYTLVTYVPVTTFK.[NS]		1	2	1	P62900	P62900 [102-115]		0	1644.92	22055.9	21295.2	18526.1	51566.7	54057.8	51043.9	2	-0.72	55.8893
Q9CWH6	Proteasome subunit alpha type-8 OS=Mus musculus OX=10090 GN=Psma8 PE=1 SV=1	4	1	1	1	250	27.8	8.69	192695	210963	157585	83795.9	56018.5	142893
	Annotated Sequence	Modifications	# Protein Groups	# Proteins	# PSMs	Master Protein Accessions	Positions in Master Proteins	Modifications in Master Proteins	# Missed Cleavages	Theo. MH+ [Da]	Abundance: F1: Sample, IgG1	Abundance: F2: Sample, IgG2	Abundance: F3: Sample, IgG3	Abundance: F4: Sample, IP1	Abundance: F5: Sample, IP2	Abundance: F6: Sample, IP3	Charge (by Search Engine): Sequest HT	DeltaM [ppm] (by Search Engine): Sequest HT	RT [min] (by Search Engine): Sequest HT
	[K].ALLEVVQSGGK.[N]		1	3	1	Q9CWH6	Q9CWH6 [196-206]		0	1100.63	192695	210963	157585	83795.9	56018.5	142893	2	-2.02	38.3651
P07724	Albumin OS=Mus musculus OX=10090 GN=Alb PE=1 SV=3	23	14	83	14	608	68.6	6.07	2.06745e+07	2.00399e+07	1.57994e+07	1.24469e+07	1.16501e+07	1.28256e+07
	Annotated Sequence	Modifications	# Protein Groups	# Proteins	# PSMs	Master Protein Accessions	Positions in Master Proteins	Modifications in Master Proteins	# Missed Cleavages	Theo. MH+ [Da]	Abundance: F1: Sample, IgG1	Abundance: F2: Sample, IgG2	Abundance: F3: Sample, IgG3	Abundance: F4: Sample, IP1	Abundance: F5: Sample, IP2	Abundance: F6: Sample, IP3	Charge (by Search Engine): Sequest HT	DeltaM [ppm] (by Search Engine): Sequest HT	RT [min] (by Search Engine): Sequest HT
	[K].LVQEVTDFAK.[T]		1	1	10	P07724	P07724 [66-75]		0	1149.62	5.03543e+06	4.57991e+06	3.20969e+06	2.06493e+06	1.6858e+06	1.66401e+06	2	0.44	39.0582
	[K].LGEYGFQNAILVR.[Y]		1	1	10	P07724	P07724 [422-434]		0	1479.8	1.91548e+06	2.11176e+06	1.87257e+06	5.13181e+06	4941457	6515272	2	0.48	51.8649
	[K].TPVSEHVTK.[C]		1	1	3	P07724	P07724 [491-499]		0	997.531	1.28743e+06	1.10528e+06	1.27474e+06	362986	432350	423233	2	-0.99	9.9368
	[K].QTALAELVK.[H]		1	1	15	P07724	P07724 [550-558]		0	972.572	1.46216e+06	1.6273e+06	1.08725e+06	599928	528440	429673	2	-0.81	40.3726
	[K].TCVADESAANCDK.[S]	2xCarbamidomethyl [C2; C11]	1	1	2	P07724	P07724 [76-88]		0	1440.57	497722	511444	263516	202871	203063	169495	2	-3.25	14.0313
	[K].APQVSTPTLVEAAR.[N]		1	1	9	P07724	P07724 [439-452]		0	1439.79	2760137	2375656	1.64506e+06	885588	803454	781289	2	2.16	39.2907
	[R].EAHKSEIAHR.[Y]		1	1	2	P07724	P07724 [25-34]		1	1177.61	276135		251588	93689.9	70563.8		3	-3.03	5.5567
	[K].SLHTLFGDK.[L]		1	1	2	P07724	P07724 [89-97]		0	1017.54	416022	410304	270894	131393	171457	183859	2	-0.64	34.6396
	[R].LSQTFPNADFAEITK.[L]		1	1	3	P07724	P07724 [243-257]		0	1681.84	444733	394358	287485	328474	295275	254893	2	1.64	50.8084
	[R].YNDLGEQHFK.[G]		1	1	1	P07724	P07724 [35-44]		0	1250.58	767729	736181	770498	245068	170662	223404	2	-0.72	24.6073
	[K].TNCDLYEK.[L]	1xCarbamidomethyl [C3]	1	1	7	P07724	P07724 [414-421]		0	1042.45	802819	834605	774885	360890	389553	301805	2	-0.46	16.8937
	[K].LCAIPNLR.[E]	1xCarbamidomethyl [C2]	1	1	9	P07724	P07724 [98-105]		0	956.535	1.0753e+06	1.01466e+06	765431	365888	418334	415677	2	-0.6	39.499
	[K].LATDLTK.[V]		1	1	9	P07724	P07724 [258-264]		0	761.44	3.35343e+06	3.50621e+06	2.64694e+06	1.4764e+06	1.34617e+06	1.26961e+06	2	-2.22	17.9451
	[R].VCLLHEK.[T]	1xCarbamidomethyl [C2]	1	1	1	P07724	P07724 [484-490]		0	898.481	579928	832206	678807	196997	193487	193343	2	-1.95	18.1783
Q5FWA2	T-complex protein 11 OS=Mus musculus OX=10090 GN=Tcp11 PE=1 SV=1	2	1	3	1	488	54.2	5.12	207735	213415	174778	88897.1	116745	112626
	Annotated Sequence	Modifications	# Protein Groups	# Proteins	# PSMs	Master Protein Accessions	Positions in Master Proteins	Modifications in Master Proteins	# Missed Cleavages	Theo. MH+ [Da]	Abundance: F1: Sample, IgG1	Abundance: F2: Sample, IgG2	Abundance: F3: Sample, IgG3	Abundance: F4: Sample, IP1	Abundance: F5: Sample, IP2	Abundance: F6: Sample, IP3	Charge (by Search Engine): Sequest HT	DeltaM [ppm] (by Search Engine): Sequest HT	RT [min] (by Search Engine): Sequest HT
	[K].TLISPAQTLATK.[G]		1	5	3	Q5FWA2	Q5FWA2 [473-484]		0	1243.73	207735	213415	174778	88897.1	116745	112626	2	-0.64	39.4508
P35700	Peroxiredoxin-1 OS=Mus musculus OX=10090 GN=Prdx1 PE=1 SV=1	24	5	27	5	199	22.2	8.12	4.53443e+06	4.91203e+06	3.39291e+06	2.62612e+06	2.10168e+06	2.70714e+06
	Annotated Sequence	Modifications	# Protein Groups	# Proteins	# PSMs	Master Protein Accessions	Positions in Master Proteins	Modifications in Master Proteins	# Missed Cleavages	Theo. MH+ [Da]	Abundance: F1: Sample, IgG1	Abundance: F2: Sample, IgG2	Abundance: F3: Sample, IgG3	Abundance: F4: Sample, IP1	Abundance: F5: Sample, IP2	Abundance: F6: Sample, IP3	Charge (by Search Engine): Sequest HT	DeltaM [ppm] (by Search Engine): Sequest HT	RT [min] (by Search Engine): Sequest HT
	[R].LVQAFQFTDK.[H]		1	3	11	P35700	P35700 [159-168]		0	1196.63	941116	1.12583e+06	761852	615860	567350	635494	2	-0.55	43.9519
	[R].QITINDLPVGR.[S]		1	5	8	P35700	P35700 [141-151]		0	1225.69	832790	816850	635280	472392	531773	490027	2	0.48	45.3006
	[R].TIAQDYGVLK.[A]		1	4	2	P35700	P35700 [111-120]		0	1107.6	1.3456e+06	1.40783e+06	1.05701e+06	829785	681504	602138	2	-1.24	38.7556
	[K].ADEGISFR.[G]		1	3	3	P35700	P35700 [121-128]		0	894.432	791194	836248	449709	380169		619800	2	-2.86	29.8336
	[R].GLFIIDDK.[G]		1	5	9	P35700	P35700 [129-136]		0	920.509	623736	725270	489060	327911	321051	359679	2	-0.68	47.3589
O70562	Small proline-rich protein 2K OS=Mus musculus OX=10090 GN=Sprr2k PE=2 SV=1	13	1	2	1	68	7.5	8.24	177108	219541	112267	112205	99086.9	76442.7
	Annotated Sequence	Modifications	# Protein Groups	# Proteins	# PSMs	Master Protein Accessions	Positions in Master Proteins	Modifications in Master Proteins	# Missed Cleavages	Theo. MH+ [Da]	Abundance: F1: Sample, IgG1	Abundance: F2: Sample, IgG2	Abundance: F3: Sample, IgG3	Abundance: F4: Sample, IP1	Abundance: F5: Sample, IP2	Abundance: F6: Sample, IP3	Charge (by Search Engine): Sequest HT	DeltaM [ppm] (by Search Engine): Sequest HT	RT [min] (by Search Engine): Sequest HT
	[KQ].CPEPCPPPK.[C]	2xCarbamidomethyl [C1; C5]	1	7	2	O70562	O70562 [29-37]		0	1081.48	177108	219541	112267	112205	99086.9	76442.7	2	-1.68	14.0265
Q542V3	Serine/arginine-rich-splicing factor 4 OS=Mus musculus OX=10090 GN=Srsf4 PE=1 SV=1	2	1	1	1	491	56.2	11.37	346970	421320	260744	169266	155739	171961
	Annotated Sequence	Modifications	# Protein Groups	# Proteins	# PSMs	Master Protein Accessions	Positions in Master Proteins	Modifications in Master Proteins	# Missed Cleavages	Theo. MH+ [Da]	Abundance: F1: Sample, IgG1	Abundance: F2: Sample, IgG2	Abundance: F3: Sample, IgG3	Abundance: F4: Sample, IP1	Abundance: F5: Sample, IP2	Abundance: F6: Sample, IP3	Charge (by Search Engine): Sequest HT	DeltaM [ppm] (by Search Engine): Sequest HT	RT [min] (by Search Engine): Sequest HT
	[R].LIVENLSSR.[CV]		1	5	1	Q542V3	Q542V3 [106-114]		0	1030.59	346970	421320	260744	169266	155739	171961	2	-1.57	35.2199
P80314	T-complex protein 1 subunit beta OS=Mus musculus OX=10090 GN=Cct2 PE=1 SV=4	4	2	8	2	535	57.4	6.4	660708	587469	602279	364188	317637	402675
	Annotated Sequence	Modifications	# Protein Groups	# Proteins	# PSMs	Master Protein Accessions	Positions in Master Proteins	Modifications in Master Proteins	# Missed Cleavages	Theo. MH+ [Da]	Abundance: F1: Sample, IgG1	Abundance: F2: Sample, IgG2	Abundance: F3: Sample, IgG3	Abundance: F4: Sample, IP1	Abundance: F5: Sample, IP2	Abundance: F6: Sample, IP3	Charge (by Search Engine): Sequest HT	DeltaM [ppm] (by Search Engine): Sequest HT	RT [min] (by Search Engine): Sequest HT
	[R].GATQQILDEAER.[S]		1	1	5	P80314	P80314 [377-388]		0	1330.66	415035	372622	387806	235548	204789	254448	2	-0.1	38.329
	[K].AGADEERAETAR.[L]		1	3	3	P80314	P80314 [14-25]		1	1275.59	245674	214847	214473	128640	112848	148227	3	-1.14	8.9836
E9PW20	Chromatin target of PRMT1 protein OS=Mus musculus OX=10090 GN=Chtop PE=1 SV=1	4	1	1	1	203	22.1	11.97	1.37625e+06	1.40094e+06	954586	914334	888055	840210
	Annotated Sequence	Modifications	# Protein Groups	# Proteins	# PSMs	Master Protein Accessions	Positions in Master Proteins	Modifications in Master Proteins	# Missed Cleavages	Theo. MH+ [Da]	Abundance: F1: Sample, IgG1	Abundance: F2: Sample, IgG2	Abundance: F3: Sample, IgG3	Abundance: F4: Sample, IP1	Abundance: F5: Sample, IP2	Abundance: F6: Sample, IP3	Charge (by Search Engine): Sequest HT	DeltaM [ppm] (by Search Engine): Sequest HT	RT [min] (by Search Engine): Sequest HT
	[-].MAAQSAPK.[V]	1xMet-loss+Acetyl [N-Term]	1	4	1	E9PW20	E9PW20 [1-8]	E9PW20 1xMet-loss+Acetyl [N-Term]	0	714.378	1.37625e+06	1.40094e+06	954586	914334	888055	840210	1	-0.16	8.7979
P54869	Hydroxymethylglutaryl-CoA synthase, mitochondrial OS=Mus musculus OX=10090 GN=Hmgcs2 PE=1 SV=2	5	3	12	3	508	56.8	8.41	1.15096e+06	1.12469e+06	823200	796521	715899	730016
	Annotated Sequence	Modifications	# Protein Groups	# Proteins	# PSMs	Master Protein Accessions	Positions in Master Proteins	Modifications in Master Proteins	# Missed Cleavages	Theo. MH+ [Da]	Abundance: F1: Sample, IgG1	Abundance: F2: Sample, IgG2	Abundance: F3: Sample, IgG3	Abundance: F4: Sample, IP1	Abundance: F5: Sample, IP2	Abundance: F6: Sample, IP3	Charge (by Search Engine): Sequest HT	DeltaM [ppm] (by Search Engine): Sequest HT	RT [min] (by Search Engine): Sequest HT
	[K].APLVLEQGLR.[G]		1	1	8	P54869	P54869 [222-231]		0	1095.65	785963	797779	581717	566624	497855	472727	2	-0.77	41.8863
	[K].LSIQCYLR.[A]	1xCarbamidomethyl [C5]	1	1	2	P54869	P54869 [257-264]		0	1052.56	117272	119642	60651.1	98281.4	108665	108095	2	-2.26	46.5057
	[K].FNNVEAGK.[Y]		1	1	2	P54869	P54869 [76-83]		0	878.437	247721	207265	180833	131615	109379	149193	2	0.06	12.2637
P14602	Heat shock protein beta-1 OS=Mus musculus OX=10090 GN=Hspb1 PE=1 SV=3	5	1	7	1	209	23	6.55	200783	178583	124481	159698	141192	159615
	Annotated Sequence	Modifications	# Protein Groups	# Proteins	# PSMs	Master Protein Accessions	Positions in Master Proteins	Modifications in Master Proteins	# Missed Cleavages	Theo. MH+ [Da]	Abundance: F1: Sample, IgG1	Abundance: F2: Sample, IgG2	Abundance: F3: Sample, IgG3	Abundance: F4: Sample, IP1	Abundance: F5: Sample, IP2	Abundance: F6: Sample, IP3	Charge (by Search Engine): Sequest HT	DeltaM [ppm] (by Search Engine): Sequest HT	RT [min] (by Search Engine): Sequest HT
	[R].LFDQAFGVPR.[L]		1	2	7	P14602	P14602 [29-38]		0	1149.61	200783	178583	124481	159698	141192	159615	2	-0.31	47.8556
A0A1L1SQA8	40S ribosomal protein S25 OS=Mus musculus OX=10090 GN=Rps25 PE=1 SV=1	20	2	6	2	93	10.3	9.99	1.06074e+06	1.25663e+06	853090	527341	495400	531957
	Annotated Sequence	Modifications	# Protein Groups	# Proteins	# PSMs	Master Protein Accessions	Positions in Master Proteins	Modifications in Master Proteins	# Missed Cleavages	Theo. MH+ [Da]	Abundance: F1: Sample, IgG1	Abundance: F2: Sample, IgG2	Abundance: F3: Sample, IgG3	Abundance: F4: Sample, IP1	Abundance: F5: Sample, IP2	Abundance: F6: Sample, IP3	Charge (by Search Engine): Sequest HT	DeltaM [ppm] (by Search Engine): Sequest HT	RT [min] (by Search Engine): Sequest HT
	[K].LITPAVVSER.[L]		1	2	5	A0A1L1SQA8	A0A1L1SQA8 [35-44]		0	1084.64	366922	435844	242751	154103	136385	159527	2	0.82	37.3123
	[R].AALQELLSK.[G]		1	2	1	A0A1L1SQA8	A0A1L1SQA8 [54-62]		0	972.572	693820	820785	610340	373238	359015	372430	2	-2.98	43.6568
Q9JKB3	Y-box-binding protein 3 OS=Mus musculus OX=10090 GN=Ybx3 PE=1 SV=2	16	5	24	1	361	38.8	9.69	276292	292640	179439	161908	187554	203110
	Annotated Sequence	Modifications	# Protein Groups	# Proteins	# PSMs	Master Protein Accessions	Positions in Master Proteins	Modifications in Master Proteins	# Missed Cleavages	Theo. MH+ [Da]	Abundance: F1: Sample, IgG1	Abundance: F2: Sample, IgG2	Abundance: F3: Sample, IgG3	Abundance: F4: Sample, IP1	Abundance: F5: Sample, IP2	Abundance: F6: Sample, IP3	Charge (by Search Engine): Sequest HT	DeltaM [ppm] (by Search Engine): Sequest HT	RT [min] (by Search Engine): Sequest HT
	[R].NDTKEDVFVHQTAIK.[KR]		2	5	2	Q9JKB3; B2RUF0	Q9JKB3 [102-116]; B2RUF0 [114-128]		1	1744.89	1.05652e+06	1.28099e+06	890071	1.60518e+06	1488976	1565625	3	-0.44	30.4237
	[R].SVGDGETVEFDVVEGEK.[G]		2	5	2	Q9JKB3; B2RUF0	Q9JKB3 [126-142]; B2RUF0 [138-154]		0	1795.82	143225	158893	162471	766797	940842	1.19278e+06	2	1.19	45.8817
	[K].EDVFVHQTAIK.[KR]		2	5	10	Q9JKB3; B2RUF0	Q9JKB3 [106-116]; B2RUF0 [118-128]		0	1286.67	972258	1.2913e+06	863507	816628	759642	861112	2	-0.74	31.7926
	[R].NGYGFINR.[N]		2	5	8	Q9JKB3; B2RUF0	Q9JKB3 [94-101]; B2RUF0 [106-113]		0	940.464	3498701	3463299	2.55168e+06	3.65474e+06	3.5619e+06	3648909	2	-1.52	33.7165
	[K].GAEAANVTGPDGVPVEGSR.[Y]		1	1	2	Q9JKB3	Q9JKB3 [143-161]		0	1782.86	276292	292640	179439	161908	187554	203110	2	2.2	33.4404
Q8VIJ6	Splicing factor, proline- and glutamine-rich OS=Mus musculus OX=10090 GN=Sfpq PE=1 SV=1	5	3	6	3	699	75.4	9.44	1.26499e+06	1.47932e+06	1.13045e+06	583490	522533	614521
	Annotated Sequence	Modifications	# Protein Groups	# Proteins	# PSMs	Master Protein Accessions	Positions in Master Proteins	Modifications in Master Proteins	# Missed Cleavages	Theo. MH+ [Da]	Abundance: F1: Sample, IgG1	Abundance: F2: Sample, IgG2	Abundance: F3: Sample, IgG3	Abundance: F4: Sample, IP1	Abundance: F5: Sample, IP2	Abundance: F6: Sample, IP3	Charge (by Search Engine): Sequest HT	DeltaM [ppm] (by Search Engine): Sequest HT	RT [min] (by Search Engine): Sequest HT
	[K].YGEPGEVFINK.[G]		1	1	2	Q8VIJ6	Q8VIJ6 [312-322]		0	1252.62	260359	279192	212604	133823	172530	172693	2	0.74	39.5976
	[R].FGQGGAGPVGGQGPR.[G]		1	1	2	Q8VIJ6	Q8VIJ6 [659-673]		0	1341.67	742749	917370	706326	261425	209188	232263	2	1.82	24.6698
	[R].AVVIVDDR.[G]		1	2	2	Q8VIJ6	Q8VIJ6 [392-399]		0	886.499	261877	282759	211524	188242	140815	209565	2	-1.22	25.1415
P70670	Nascent polypeptide-associated complex subunit alpha, muscle-specific form OS=Mus musculus OX=10090 GN=Naca PE=1 SV=2	0	1	2	1	2187	220.4	9.35	474216	488560	437331	233246	248843	246780
	Annotated Sequence	Modifications	# Protein Groups	# Proteins	# PSMs	Master Protein Accessions	Positions in Master Proteins	Modifications in Master Proteins	# Missed Cleavages	Theo. MH+ [Da]	Abundance: F1: Sample, IgG1	Abundance: F2: Sample, IgG2	Abundance: F3: Sample, IgG3	Abundance: F4: Sample, IP1	Abundance: F5: Sample, IP2	Abundance: F6: Sample, IP3	Charge (by Search Engine): Sequest HT	DeltaM [ppm] (by Search Engine): Sequest HT	RT [min] (by Search Engine): Sequest HT
	[R].QVTGVTR.[V]		1	2	2	P70670	P70670 [2059-2065]		0	760.431	474216	488560	437331	233246	248843	246780	2	-0.84	8.4552
A0A6I8MX27	L-lactate dehydrogenase OS=Mus musculus OX=10090 GN=Ldhb PE=1 SV=1	9	3	13	2	341	37.3	6.25	604291	783605	474950	206573	290889	341576
	Annotated Sequence	Modifications	# Protein Groups	# Proteins	# PSMs	Master Protein Accessions	Positions in Master Proteins	Modifications in Master Proteins	# Missed Cleavages	Theo. MH+ [Da]	Abundance: F1: Sample, IgG1	Abundance: F2: Sample, IgG2	Abundance: F3: Sample, IgG3	Abundance: F4: Sample, IP1	Abundance: F5: Sample, IP2	Abundance: F6: Sample, IP3	Charge (by Search Engine): Sequest HT	DeltaM [ppm] (by Search Engine): Sequest HT	RT [min] (by Search Engine): Sequest HT
	[R].GLTSVINQK.[L]		1	2	2	A0A6I8MX27	A0A6I8MX27 [300-308]		0	959.552	425338	518745	324867	148847	229813	264165	2	-1.47	30.1871
	[R].VIGSGCNLDSAR.[F]	1xCarbamidomethyl [C6]	3	13	10	P00342; A0A6I8MX27; A0A1B0GSR9	P00342 [158-169]; A0A6I8MX27 [159-170]; A0A1B0GSR9 [141-152]		0	1248.6	3.73799e+06	4.06687e+06	2705812	2.04912e+06	1.92133e+06	2.44227e+06	2	1.78	24.8476
	[K].IVVVTAGVR.[Q]		1	4	1	A0A6I8MX27	A0A6I8MX27 [92-100]		0	913.583	178953	264860	150083	57726.2	61075.9	77410.8	2	-1.18	31.6388
D3Z6V5	Sperm acrosome developmental regulator OS=Mus musculus OX=10090 GN=Spacdr PE=4 SV=1	4	1	1	1	210	24.5	11.19	136907			255468	204415	240532
	Annotated Sequence	Modifications	# Protein Groups	# Proteins	# PSMs	Master Protein Accessions	Positions in Master Proteins	Modifications in Master Proteins	# Missed Cleavages	Theo. MH+ [Da]	Abundance: F1: Sample, IgG1	Abundance: F2: Sample, IgG2	Abundance: F3: Sample, IgG3	Abundance: F4: Sample, IP1	Abundance: F5: Sample, IP2	Abundance: F6: Sample, IP3	Charge (by Search Engine): Sequest HT	DeltaM [ppm] (by Search Engine): Sequest HT	RT [min] (by Search Engine): Sequest HT
	[R].HSEPVQGLK.[H]		1	2	1	D3Z6V5	D3Z6V5 [195-203]		0	994.532	136907			255468	204415	240532	2	-1.45	12.2391
P47738	Aldehyde dehydrogenase, mitochondrial OS=Mus musculus OX=10090 GN=Aldh2 PE=1 SV=1	9	5	16	4	519	56.5	7.62	2.25316e+06	2.72499e+06	1.96304e+06	948550	1.02586e+06	1.14569e+06
	Annotated Sequence	Modifications	# Protein Groups	# Proteins	# PSMs	Master Protein Accessions	Positions in Master Proteins	Modifications in Master Proteins	# Missed Cleavages	Theo. MH+ [Da]	Abundance: F1: Sample, IgG1	Abundance: F2: Sample, IgG2	Abundance: F3: Sample, IgG3	Abundance: F4: Sample, IP1	Abundance: F5: Sample, IP2	Abundance: F6: Sample, IP3	Charge (by Search Engine): Sequest HT	DeltaM [ppm] (by Search Engine): Sequest HT	RT [min] (by Search Engine): Sequest HT
	[K].LLCGGGAAADR.[G]	1xCarbamidomethyl [C3]	1	3	2	P47738	P47738 [386-396]		0	1060.52	363036	370318	304213	126731	113049	123096	2	-0.86	18.4193
	[K].YGLAAAVFTK.[D]		1	4	2	P47738	P47738 [444-453]		0	1040.58	560751	594723	521905	251194	254250	241973	2	-1.73	45.092
	[R].AAFQLGSPWR.[R]		1	3	1	P47738	P47738 [87-96]		0	1132.59	98246	104499	66223.6		169284	161622	2	-1.53	48.8319
	[R].VTLELGGK.[SN]		4	8	7	P47738; Q62148; P24549; Q9CZS1	P47738 [284-291]; Q62148 [283-290]; P24549 [266-273]; Q9CZS1 [284-291]		0	816.483	749204	996104	590816	347379	320165	359008	2	-1.57	31.0068
	[K].TIEEVVGR.[A]		1	4	4	P47738	P47738 [431-438]		0	902.494	481924	659348	479884	223247	169115	259990	2	-0.78	27.0786
P10518	Delta-aminolevulinic acid dehydratase OS=Mus musculus OX=10090 GN=Alad PE=1 SV=1	3	1	2	1	330	36	6.79	75026.4	89752.6	72379.6	45249.6	47593
	Annotated Sequence	Modifications	# Protein Groups	# Proteins	# PSMs	Master Protein Accessions	Positions in Master Proteins	Modifications in Master Proteins	# Missed Cleavages	Theo. MH+ [Da]	Abundance: F1: Sample, IgG1	Abundance: F2: Sample, IgG2	Abundance: F3: Sample, IgG3	Abundance: F4: Sample, IP1	Abundance: F5: Sample, IP2	Abundance: F6: Sample, IP3	Charge (by Search Engine): Sequest HT	DeltaM [ppm] (by Search Engine): Sequest HT	RT [min] (by Search Engine): Sequest HT
	[R].LAEVALAYAK.[A]		1	1	2	P10518	P10518 [150-159]		0	1048.6	75026.4	89752.6	72379.6	45249.6	47593		2	-0.11	39.7846
Q3TML0	Protein disulfide-isomerase A6 OS=Mus musculus OX=10090 GN=Pdia6 PE=1 SV=1	13	5	24	5	445	48.7	5.19	2.00826e+06	2.18686e+06	1.76859e+06	1.02656e+06	1.11518e+06	1.07452e+06
	Annotated Sequence	Modifications	# Protein Groups	# Proteins	# PSMs	Master Protein Accessions	Positions in Master Proteins	Modifications in Master Proteins	# Missed Cleavages	Theo. MH+ [Da]	Abundance: F1: Sample, IgG1	Abundance: F2: Sample, IgG2	Abundance: F3: Sample, IgG3	Abundance: F4: Sample, IP1	Abundance: F5: Sample, IP2	Abundance: F6: Sample, IP3	Charge (by Search Engine): Sequest HT	DeltaM [ppm] (by Search Engine): Sequest HT	RT [min] (by Search Engine): Sequest HT
	[R].GSTAPVGGGSFPTITPR.[E]		1	3	13	Q3TML0	Q3TML0 [398-414]		0	1601.83	718289	593990	469924	357664	306971	335826	2	0.88	42.7627
	[K].VGAVNADK.[H]		1	3	7	Q3TML0	Q3TML0 [83-90]		0	773.415	560255	792890	641205		119430		2	-3.82	6.8421
	[K].GESPVDYDGGR.[T]		1	3	2	Q3TML0	Q3TML0 [251-261]		0	1151.5	324256	361649	319891	319262	375166	360886	2	4.17	23.2257
	[R].NSYLEVLLK.[L]		1	3	1	Q3TML0	Q3TML0 [319-327]		0	1078.61	176064	179861	136680	102233	99947.4	112161	2	-2.01	53.2227
	[K].GSFSEQGINEFLR.[E]		1	3	1	Q3TML0	Q3TML0 [379-391]		0	1483.72	229397	258468	200889	247401	213660	265642	2	-4.72	51.9318
P00342	L-lactate dehydrogenase C chain OS=Mus musculus OX=10090 GN=Ldhc PE=1 SV=2	27	8	51	6	332	35.9	8.21	1.99428e+07	2.10559e+07	1.65411e+07	1.17954e+07	1.15889e+07	1.18378e+07
	Annotated Sequence	Modifications	# Protein Groups	# Proteins	# PSMs	Master Protein Accessions	Positions in Master Proteins	Modifications in Master Proteins	# Missed Cleavages	Theo. MH+ [Da]	Abundance: F1: Sample, IgG1	Abundance: F2: Sample, IgG2	Abundance: F3: Sample, IgG3	Abundance: F4: Sample, IP1	Abundance: F5: Sample, IP2	Abundance: F6: Sample, IP3	Charge (by Search Engine): Sequest HT	DeltaM [ppm] (by Search Engine): Sequest HT	RT [min] (by Search Engine): Sequest HT
	[R].VHPVTTLVK.[G]		1	2	8	P00342	P00342 [270-278]		0	993.609	2.44464e+06	2.40286e+06	1.80519e+06	1280301	1.38376e+06	1.30813e+06	2	-2.01	22.4816
	[R].VIGSGCNLDSAR.[F]	1xCarbamidomethyl [C6]	3	13	10	P00342; A0A6I8MX27; A0A1B0GSR9	P00342 [158-169]; A0A6I8MX27 [159-170]; A0A1B0GSR9 [141-152]		0	1248.6	3.73799e+06	4.06687e+06	2705812	2.04912e+06	1.92133e+06	2.44227e+06	2	1.78	24.8476
	[K].AIVPGIVQNSPDCK.[I]	1xCarbamidomethyl [C13]	1	5	6	P00342	P00342 [119-132]		0	1497.77	3.28528e+06	3.14052e+06	2501820	1.82966e+06	1.61513e+06	1.50431e+06	2	0.32	38.5
	[K].EQLIQNLVPEDK.[L]		1	5	3	P00342	P00342 [6-17]		0	1425.76	1.24772e+06	1.30559e+06	775785	736600	809108	791262	2	1.61	45.7864
	[K].LVIITAGAR.[QM]		2	12	10	P00342; A0A1B0GSR9	P00342 [91-99]; A0A1B0GSR9 [74-82]		0	913.583	3.4736e+06	4707091	3.45146e+06	2488795	2137139	2246448	2	-1.9	35.454
	[K].DYNVSANSK.[L]		1	5	6	P00342	P00342 [82-90]		0	997.459	1.4953e+06	1.5607e+06	1.10486e+06	746395	771686	691706	2	-0.05	14.1703
	[K].GLADELALVDADTNK.[L]		1	5	1	P00342	P00342 [43-57]		0	1544.78	620150	664460	726724	668970	805886	820477	2	-1.92	52.9012
	[K].ISGFPVGR.[V]		1	3	7	P00342	P00342 [150-157]		0	832.468	3638136	3.20784e+06	3.46944e+06	1.99556e+06	2144900	2.03318e+06	2	-1.86	34.0054
P14733	Lamin-B1 OS=Mus musculus OX=10090 GN=Lmnb1 PE=1 SV=3	2	1	3	1	588	66.7	5.16	175673	119644	122390	169310	162254	137995
	Annotated Sequence	Modifications	# Protein Groups	# Proteins	# PSMs	Master Protein Accessions	Positions in Master Proteins	Modifications in Master Proteins	# Missed Cleavages	Theo. MH+ [Da]	Abundance: F1: Sample, IgG1	Abundance: F2: Sample, IgG2	Abundance: F3: Sample, IgG3	Abundance: F4: Sample, IP1	Abundance: F5: Sample, IP2	Abundance: F6: Sample, IP3	Charge (by Search Engine): Sequest HT	DeltaM [ppm] (by Search Engine): Sequest HT	RT [min] (by Search Engine): Sequest HT
	[K].NSQGEEVAQR.[S]		1	1	3	P14733	P14733 [534-543]		0	1117.52	175673	119644	122390	169310	162254	137995	2	-0.99	8.4858
A2A6H0	LIM and SH3 domain protein 1 (Fragment) OS=Mus musculus OX=10090 GN=Lasp1 PE=1 SV=1	5	1	1	1	186	21.3	8.47	99085	142303	125466		28768.8
	Annotated Sequence	Modifications	# Protein Groups	# Proteins	# PSMs	Master Protein Accessions	Positions in Master Proteins	Modifications in Master Proteins	# Missed Cleavages	Theo. MH+ [Da]	Abundance: F1: Sample, IgG1	Abundance: F2: Sample, IgG2	Abundance: F3: Sample, IgG3	Abundance: F4: Sample, IP1	Abundance: F5: Sample, IP2	Abundance: F6: Sample, IP3	Charge (by Search Engine): Sequest HT	DeltaM [ppm] (by Search Engine): Sequest HT	RT [min] (by Search Engine): Sequest HT
	[R].EAQDSSSYR.[R]		1	3	1	A2A6H0	A2A6H0 [109-117]		0	1042.44	99085	142303	125466		28768.8		2	-0.19	8.2981
P62754	40S ribosomal protein S6 OS=Mus musculus OX=10090 GN=Rps6 PE=1 SV=1	3	1	4	1	249	28.7	10.84	168601	96031.6	93023.1	228737	162640	146507
	Annotated Sequence	Modifications	# Protein Groups	# Proteins	# PSMs	Master Protein Accessions	Positions in Master Proteins	Modifications in Master Proteins	# Missed Cleavages	Theo. MH+ [Da]	Abundance: F1: Sample, IgG1	Abundance: F2: Sample, IgG2	Abundance: F3: Sample, IgG3	Abundance: F4: Sample, IP1	Abundance: F5: Sample, IP2	Abundance: F6: Sample, IP3	Charge (by Search Engine): Sequest HT	DeltaM [ppm] (by Search Engine): Sequest HT	RT [min] (by Search Engine): Sequest HT
	[K].QGVLTHGR.[V]		1	1	4	P62754	P62754 [65-72]		0	867.48	168601	96031.6	93023.1	228737	162640	146507	2	-1.58	8.2065
A2AIM4	Tropomyosin beta chain OS=Mus musculus OX=10090 GN=Tpm2 PE=1 SV=1	20	6	31	1	284	33	4.69	103018			161379	196284	181271
	Annotated Sequence	Modifications	# Protein Groups	# Proteins	# PSMs	Master Protein Accessions	Positions in Master Proteins	Modifications in Master Proteins	# Missed Cleavages	Theo. MH+ [Da]	Abundance: F1: Sample, IgG1	Abundance: F2: Sample, IgG2	Abundance: F3: Sample, IgG3	Abundance: F4: Sample, IP1	Abundance: F5: Sample, IP2	Abundance: F6: Sample, IP3	Charge (by Search Engine): Sequest HT	DeltaM [ppm] (by Search Engine): Sequest HT	RT [min] (by Search Engine): Sequest HT
	[R].IQLVEEELDRAQER.[L-]		3	25	3	D3Z6I8; F8WID5; A2AIM4	D3Z6I8 [56-69]; F8WID5 [134-147]; A2AIM4 [92-105]		1	1727.89	253054	360844	193471	1.12616e+06	1.03635e+06	919314	3	-0.24	43.4128
	[K].LEEAEKAADESER.[GW]		3	24	11	D3Z6I8; F8WID5; A2AIM4	D3Z6I8 [77-89]; F8WID5 [155-167]; A2AIM4 [113-125]		1	1476.68	459872	353037	367161	831300	1.09189e+06	1.51774e+06	3	-1.33	16.3276
	[R].IQLVEEELDR.[A]		3	25	7	D3Z6I8; F8WID5; A2AIM4	D3Z6I8 [56-65]; F8WID5 [134-143]; A2AIM4 [92-101]		0	1243.65				1.13223e+06			2	0.01	43.0093
	[K].ATDAEADVASLNR.[R]		2	11	2	F8WID5; A2AIM4	F8WID5 [120-132]; A2AIM4 [78-90]		0	1332.64							2	0.47	32.6746
	[R].LATALQK.[L]		3	24	5	D3Z6I8; F8WID5; A2AIM4	D3Z6I8 [70-76]; F8WID5 [148-154]; A2AIM4 [106-112]		0	744.461	1.52409e+06	1.54014e+06	1.19289e+06	2.7387e+06	2.66804e+06	3051387	2	-2.75	14.9717
	[R].SEERAEVAESR.[A]		1	1	3	A2AIM4	A2AIM4 [179-189]		1	1262.6	103018			161379	196284	181271	3	-0.73	9.8242
Q60749	KH domain-containing, RNA-binding, signal transduction-associated protein 1 OS=Mus musculus OX=10090 GN=Khdrbs1 PE=1 SV=2	4	2	11	2	443	48.3	8.72	3.5349e+06	3.35702e+06	2.31601e+06	3.31137e+06	2.37646e+06	2.82609e+06
	Annotated Sequence	Modifications	# Protein Groups	# Proteins	# PSMs	Master Protein Accessions	Positions in Master Proteins	Modifications in Master Proteins	# Missed Cleavages	Theo. MH+ [Da]	Abundance: F1: Sample, IgG1	Abundance: F2: Sample, IgG2	Abundance: F3: Sample, IgG3	Abundance: F4: Sample, IP1	Abundance: F5: Sample, IP2	Abundance: F6: Sample, IP3	Charge (by Search Engine): Sequest HT	DeltaM [ppm] (by Search Engine): Sequest HT	RT [min] (by Search Engine): Sequest HT
	[R].LQEETGAK.[MI]		1	2	7	Q60749	Q60749 [187-194]		0	875.447	2.75756e+06	2407736	1784723	2.48906e+06	1.35215e+06	1.88407e+06	2	-0.98	6.7098
	[K].ILGPQGNTIK.[R]		1	1	4	Q60749	Q60749 [176-185]		0	1040.61	777342	949285	531287	822310	1.02431e+06	942015	2	-0.99	26.4017
G5E8G0	Heterogeneous nuclear ribonucleoprotein D0 OS=Mus musculus OX=10090 GN=Hnrnpd PE=1 SV=1	23	7	46	1	287	30.6	8.41	1.01217e+06	728270	558424	988675	1.14383e+06	909517
	Annotated Sequence	Modifications	# Protein Groups	# Proteins	# PSMs	Master Protein Accessions	Positions in Master Proteins	Modifications in Master Proteins	# Missed Cleavages	Theo. MH+ [Da]	Abundance: F1: Sample, IgG1	Abundance: F2: Sample, IgG2	Abundance: F3: Sample, IgG3	Abundance: F4: Sample, IP1	Abundance: F5: Sample, IP2	Abundance: F6: Sample, IP3	Charge (by Search Engine): Sequest HT	DeltaM [ppm] (by Search Engine): Sequest HT	RT [min] (by Search Engine): Sequest HT
	[K].IFVGGLSPDTPEEK.[I]		2	6	15	Q60668; G5E8G0	Q60668 [184-197]; G5E8G0 [165-178]		0	1488.76	4406709	4.19265e+06	3.04659e+06	5668513	6.05672e+06	5878981	2	0.58	42.2501
	[K].IDASKNEEDEGK.[M]		1	2	2	G5E8G0	G5E8G0 [68-79]		1	1334.61	1.01217e+06	728270	558424	988675	1.14383e+06	909517	2	0.56	8.0513
	[R].GFCFITFK.[E]	1xCarbamidomethyl [C3]	2	5	1	Q60668; G5E8G0	Q60668 [224-231]; G5E8G0 [205-212]		0	1019.5	242369	296318	204650	362439	350743	357324	2	-1.27	53.5213
	[KR].FGEVVDCTIK.[LTM]	1xCarbamidomethyl [C7]	4	11	27	Q60668; G5E8G0; F6VQH5; Q80XR6	Q60668 [120-129]; G5E8G0 [101-110]; F6VQH5 [74-83]; Q80XR6 [98-107]		0	1167.57	3.95358e+06	4.71845e+06	3.71186e+06	5.42448e+06	5.46872e+06	5170999	2	-0.41	37.1205
	[R].GFGFVLFK.[ED]		3	9	11	Q60668; G5E8G0; F6VQH5	Q60668 [139-146]; G5E8G0 [120-127]; F6VQH5 [93-100]		0	914.513	2.9037e+06	2715663	2103201	4.56964e+06	3.94604e+06	4305063	2	-1.34	55.9135
	[K].DLKDYFSK.[F]		2	6	3	Q60668; G5E8G0	Q60668 [112-119]; G5E8G0 [93-100]		1	1015.51	801023	854003	613269	1.21061e+06	1.4798e+06	1.35809e+06	2	-1.07	39.4604
	[K].FGEVVDCTLKLDPITGR.[S]	1xCarbamidomethyl [C7]	2	5	1	Q60668; G5E8G0	Q60668 [120-136]; G5E8G0 [101-117]		1	1919.99				81571.4	69150.1	110909	3	-0.21	51.9474
P09405	Nucleolin OS=Mus musculus OX=10090 GN=Ncl PE=1 SV=2	4	3	3	3	707	76.7	4.75	434018	475772	395263	244338	246032	238784
	Annotated Sequence	Modifications	# Protein Groups	# Proteins	# PSMs	Master Protein Accessions	Positions in Master Proteins	Modifications in Master Proteins	# Missed Cleavages	Theo. MH+ [Da]	Abundance: F1: Sample, IgG1	Abundance: F2: Sample, IgG2	Abundance: F3: Sample, IgG3	Abundance: F4: Sample, IP1	Abundance: F5: Sample, IP2	Abundance: F6: Sample, IP3	Charge (by Search Engine): Sequest HT	DeltaM [ppm] (by Search Engine): Sequest HT	RT [min] (by Search Engine): Sequest HT
	[K].NDLAVVDVR.[T]		1	1	1	P09405	P09405 [336-344]		0	1000.54	101116	140127	106779	64624.3	71764.5	80631.5	2	-0.86	36.1045
	[K].ETLEEVFEK.[A]		1	1	1	P09405	P09405 [501-509]		0	1123.55	111179	119579	92546.5	56257.2	53457.9	47093	2	0.34	46.3817
	[K].ALELTGLK.[V]		1	1	1	P09405	P09405 [365-372]		0	844.514	221723	216066	195938	123456	120810	111059	2	-0.97	38.86
Q80ZJ2	Inositol-1-monophosphatase OS=Mus musculus OX=10090 GN=Impa1 PE=1 SV=1	4	1	4	1	276	29.9	4.82	160814	217148	104499		159187	126127
	Annotated Sequence	Modifications	# Protein Groups	# Proteins	# PSMs	Master Protein Accessions	Positions in Master Proteins	Modifications in Master Proteins	# Missed Cleavages	Theo. MH+ [Da]	Abundance: F1: Sample, IgG1	Abundance: F2: Sample, IgG2	Abundance: F3: Sample, IgG3	Abundance: F4: Sample, IP1	Abundance: F5: Sample, IP2	Abundance: F6: Sample, IP3	Charge (by Search Engine): Sequest HT	DeltaM [ppm] (by Search Engine): Sequest HT	RT [min] (by Search Engine): Sequest HT
	[K].SLLVTELGSSR.[K]		1	3	4	Q80ZJ2	Q80ZJ2 [157-167]		0	1161.65	160814	217148	104499		159187	126127	2	0.32	43.6039
Q99PT1	Rho GDP-dissociation inhibitor 1 OS=Mus musculus OX=10090 GN=Arhgdia PE=1 SV=3	8	1	1	1	204	23.4	5.2	246701	275765	191589	174503	136972	165975
	Annotated Sequence	Modifications	# Protein Groups	# Proteins	# PSMs	Master Protein Accessions	Positions in Master Proteins	Modifications in Master Proteins	# Missed Cleavages	Theo. MH+ [Da]	Abundance: F1: Sample, IgG1	Abundance: F2: Sample, IgG2	Abundance: F3: Sample, IgG3	Abundance: F4: Sample, IP1	Abundance: F5: Sample, IP2	Abundance: F6: Sample, IP3	Charge (by Search Engine): Sequest HT	DeltaM [ppm] (by Search Engine): Sequest HT	RT [min] (by Search Engine): Sequest HT
	[R].VAVSADPNVPNVIVTR.[L]		1	1	1	Q99PT1	Q99PT1 [59-74]		0	1650.92	246701	275765	191589	174503	136972	165975	2	-2.11	43.9799
P48774	Glutathione S-transferase Mu 5 OS=Mus musculus OX=10090 GN=Gstm5 PE=1 SV=1	22	6	32	5	224	26.6	7.21	5.72666e+06	6.60433e+06	4717905	3.45531e+06	3.07262e+06	3.67679e+06
	Annotated Sequence	Modifications	# Protein Groups	# Proteins	# PSMs	Master Protein Accessions	Positions in Master Proteins	Modifications in Master Proteins	# Missed Cleavages	Theo. MH+ [Da]	Abundance: F1: Sample, IgG1	Abundance: F2: Sample, IgG2	Abundance: F3: Sample, IgG3	Abundance: F4: Sample, IP1	Abundance: F5: Sample, IP2	Abundance: F6: Sample, IP3	Charge (by Search Engine): Sequest HT	DeltaM [ppm] (by Search Engine): Sequest HT	RT [min] (by Search Engine): Sequest HT
	[K].ITQSNAILR.[Y]		2	15	10	P48774; F6WHQ7	P48774 [73-81]; F6WHQ7 [11-19]		0	1015.59	3.67509e+06	4144125	3.11926e+06	1675204	1.30814e+06	1.74959e+06	2	0.92	24.8911
	[K].IAAFLQSDR.[F]		1	2	5	P48774	P48774 [197-205]		0	1020.55	866212	1330066	843777	627830	661064	825414	2	-1.01	36.1986
	[K].CLDEFPNLK.[A]	1xCarbamidomethyl [C1]	1	3	5	P48774	P48774 [177-185]		0	1135.55	305099	380619	232673	282697	285330	278907	2	-1.43	43.4275
	[K].QFSLFLGK.[F]		1	3	6	P48774	P48774 [140-147]		0	939.53	578053	492388	360548	317226	309824	294266	2	-1.11	51.1692
	[K].FTWFAGEK.[L]		1	3	5	P48774	P48774 [148-155]		0	985.478	242929	210487	161650	436910	379278	422599	2	-1.75	46.0902
	[R].SQWLDVK.[F]		1	3	1	P48774	P48774 [47-53]		0	875.462	59282.8	46644.7		115440	128985	106010	2	-0.03	36.7818
Q9Z1W9	STE20/SPS1-related proline-alanine-rich protein kinase OS=Mus musculus OX=10090 GN=Stk39 PE=1 SV=1	1	1	3	1	556	60.3	6.29	213614	193641	162077	172828	164741	165543
	Annotated Sequence	Modifications	# Protein Groups	# Proteins	# PSMs	Master Protein Accessions	Positions in Master Proteins	Modifications in Master Proteins	# Missed Cleavages	Theo. MH+ [Da]	Abundance: F1: Sample, IgG1	Abundance: F2: Sample, IgG2	Abundance: F3: Sample, IgG3	Abundance: F4: Sample, IP1	Abundance: F5: Sample, IP2	Abundance: F6: Sample, IP3	Charge (by Search Engine): Sequest HT	DeltaM [ppm] (by Search Engine): Sequest HT	RT [min] (by Search Engine): Sequest HT
	[R].TPDIAQR.[A]		1	1	3	Q9Z1W9	Q9Z1W9 [366-372]		0	800.426	213614	193641	162077	172828	164741	165543	2	-0.97	14.2128
P48722	Heat shock 70 kDa protein 4L OS=Mus musculus OX=10090 GN=Hspa4l PE=1 SV=2	14	11	35	10	838	94.3	5.74	3.29035e+06	3.50719e+06	2.25013e+06	2.53815e+06	2.25734e+06	2.62379e+06
	Annotated Sequence	Modifications	# Protein Groups	# Proteins	# PSMs	Master Protein Accessions	Positions in Master Proteins	Modifications in Master Proteins	# Missed Cleavages	Theo. MH+ [Da]	Abundance: F1: Sample, IgG1	Abundance: F2: Sample, IgG2	Abundance: F3: Sample, IgG3	Abundance: F4: Sample, IP1	Abundance: F5: Sample, IP2	Abundance: F6: Sample, IP3	Charge (by Search Engine): Sequest HT	DeltaM [ppm] (by Search Engine): Sequest HT	RT [min] (by Search Engine): Sequest HT
	[K].LSLTQDPVVK.[V]		1	1	4	P48722	P48722 [758-767]		0	1099.64	493081	633457	326230	325018	243677	282062	2	0.4	37.5046
	[K].NAVEEYVYDFR.[D]		1	1	2	P48722	P48722 [622-632]		0	1404.64	188048	188427	126383	163383	144333	165836	2	1.16	51.7737
	[R].SFDDPIVQTER.[I]		1	2	8	P48722	P48722 [74-84]		0	1306.63	564423	510154	455327	331691	317723	274333	2	-0.15	38.6595
	[K].SIDLPIQSSLYR.[Q]		1	1	1	P48722	P48722 [579-590]		0	1391.75	227116	223574	153164	276245	223876	249408	2	1.52	50.9538
	[R].EDINSIEIVGGATR.[I]		1	2	4	P48722	P48722 [333-346]		0	1473.75	140330	207506	129102	165003	158932	153785	2	1.44	43.449
	[K].VLATTFDPYLGGR.[N]		1	2	2	P48722	P48722 [222-234]		0	1409.74	443768	518087	330226	406381	392833	460124	2	2.13	49.9128
	[R].GCALQCAILSPAFK.[V]	2xCarbamidomethyl [C2; C6]	2	6	1	Q61316; P48722	Q61316 [375-388]; P48722 [375-388]		0	1535.77	98911.8	65815.2				164140	2	0.43	51.2291
	[K].YVEHEERPK.[A]		1	1	3	P48722	P48722 [692-700]		0	1186.59	316888	277587		209214	206622	221802	3	-0.58	6.9696
	[R].AQFEQLCASLLAR.[V]	1xCarbamidomethyl [C7]	1	2	1	P48722	P48722 [304-316]		0	1506.77		71879.5	58967.2	89231.2	96931.4	97890.4	2	1.27	52.3028
	[K].VSEIVTK.[S]		1	1	7	P48722	P48722 [768-774]		0	775.456	569686	584846	440000	395124	322830	342356	2	-4.59	13.7673
	[R].LYQECEK.[L]	1xCarbamidomethyl [C5]	1	2	2	P48722	P48722 [266-272]		0	969.435	248095	225859	230732	176858	149578	212058	2	1.98	11.6091
Q6GT24	Peroxiredoxin-6 OS=Mus musculus OX=10090 GN=Prdx6 PE=1 SV=1	5	1	3	1	224	24.8	6.37	294022	395904	251198	157955	142005	136423
	Annotated Sequence	Modifications	# Protein Groups	# Proteins	# PSMs	Master Protein Accessions	Positions in Master Proteins	Modifications in Master Proteins	# Missed Cleavages	Theo. MH+ [Da]	Abundance: F1: Sample, IgG1	Abundance: F2: Sample, IgG2	Abundance: F3: Sample, IgG3	Abundance: F4: Sample, IP1	Abundance: F5: Sample, IP2	Abundance: F6: Sample, IP3	Charge (by Search Engine): Sequest HT	DeltaM [ppm] (by Search Engine): Sequest HT	RT [min] (by Search Engine): Sequest HT
	[K].LSILYPATTGR.[N]		1	3	3	Q6GT24	Q6GT24 [145-155]		0	1191.67	294022	395904	251198	157955	142005	136423	2	-0.31	43.5493
Q9WTM5	RuvB-like 2 OS=Mus musculus OX=10090 GN=Ruvbl2 PE=1 SV=3	2	1	2	1	463	51.1	5.64	120823	128661	98396.9		159397	80171.5
	Annotated Sequence	Modifications	# Protein Groups	# Proteins	# PSMs	Master Protein Accessions	Positions in Master Proteins	Modifications in Master Proteins	# Missed Cleavages	Theo. MH+ [Da]	Abundance: F1: Sample, IgG1	Abundance: F2: Sample, IgG2	Abundance: F3: Sample, IgG3	Abundance: F4: Sample, IP1	Abundance: F5: Sample, IP2	Abundance: F6: Sample, IP3	Charge (by Search Engine): Sequest HT	DeltaM [ppm] (by Search Engine): Sequest HT	RT [min] (by Search Engine): Sequest HT
	[R].VYSLFLDESR.[S]		1	1	2	Q9WTM5	Q9WTM5 [429-438]		0	1228.62	120823	128661	98396.9		159397	80171.5	2	1.17	48.9027
P20029	Endoplasmic reticulum chaperone BiP OS=Mus musculus OX=10090 GN=Hspa5 PE=1 SV=3	28	18	82	15	655	72.4	5.16	9.20371e+06	9.36898e+06	6.66346e+06	7.38392e+06	6.7042e+06	6.93617e+06
	Annotated Sequence	Modifications	# Protein Groups	# Proteins	# PSMs	Master Protein Accessions	Positions in Master Proteins	Modifications in Master Proteins	# Missed Cleavages	Theo. MH+ [Da]	Abundance: F1: Sample, IgG1	Abundance: F2: Sample, IgG2	Abundance: F3: Sample, IgG3	Abundance: F4: Sample, IP1	Abundance: F5: Sample, IP2	Abundance: F6: Sample, IP3	Charge (by Search Engine): Sequest HT	DeltaM [ppm] (by Search Engine): Sequest HT	RT [min] (by Search Engine): Sequest HT
	[R].IINEPTAAAIAYGLDK.[RKG]		4	5	10	P20029; P63017; P16627; P17156	P20029 [199-214]; P63017 [172-187]; P16627 [174-189]; P17156 [173-188]		0	1659.9	1.62781e+06	1.363e+06	1.22005e+06	2.23737e+06	2.04417e+06	2.22521e+06	2	0.44	51.5143
	[R].ITPSYVAFTPEGER.[L]		1	1	6	P20029	P20029 [62-75]		0	1566.78	1.28447e+06	1.38827e+06	998876	1.10756e+06	1.09494e+06	1.03685e+06	2	1.53	44.3976
	[R].NELESYAYSLK.[N]		1	1	3	P20029	P20029 [564-574]		0	1316.64	654174	670939	462776				2	1.61	45.8948
	[RK].VEIIANDQGNR.[IT]		4	8	11	P20029; P63017; P16627; P17156	P20029 [51-61]; P63017 [26-36]; P16627 [28-38]; P17156 [27-37]		0	1228.63	2.73893e+06	2.99058e+06	2.3191e+06	3.56087e+06	2.87976e+06	3092731	2	-0.52	23.5597
	[K].SDIDEIVLVGGSTR.[I]		1	1	4	P20029	P20029 [355-368]		0	1460.76	222329	235539	175986	181157	197046	208177	2	0.75	48.8001
	[K].NQLTSNPENTVFDAK.[R]		1	1	7	P20029	P20029 [83-97]		0	1677.81	567847	670774	517348	547109	433488	471126	2	0.76	40.1278
	[K].SQIFSTASDNQPTVTIK.[V]		1	1	1	P20029	P20029 [449-465]		0	1836.93	545215	672705	404930	471873	526125	513390	2	0.35	42.3035
	[K].ELEEIVQPIISK.[L]		1	1	8	P20029	P20029 [623-634]		0	1397.79	452214	514694	327952	676044	621834	685852	2	-0.38	48.9773
	[K].ITITNDQNR.[L]		1	1	7	P20029	P20029 [525-533]		0	1074.55	1.07518e+06	1.09201e+06	738627	726627	700125	730100	2	0.23	17.5918
	[R].LIGDAAK.[N]		4	8	2	P20029; P63017; P16627; P17156	P20029 [76-82]; P63017 [50-56]; P16627 [52-58]; P17156 [51-57]		0	687.404	7426575	6103586	4856314	3.42959e+06	3.51881e+06	4.08394e+06	1	0.78	11.6875
	[K].VYEGERPLTK.[D]		1	1	6	P20029	P20029 [466-475]		0	1191.64	1178919	1.22496e+06	719884	1.00133e+06	778369	801745	3	-1.59	17.8653
	[R].ALSSQHQAR.[I]		1	1	2	P20029	P20029 [299-307]		0	997.517	161150			10948.4			2	0.65	3.9259
	[K].VLEDSDLK.[K]		1	1	4	P20029	P20029 [346-353]		0	918.478	638142	647951	543397	403962	400804	423721	2	0.26	22.0483
	[R].NTVVPTKK.[S]		1	1	4	P20029	P20029 [441-448]		1	886.536	1.2057e+06	968938	800329	961988	681317	815855	2	0.2	7.1787
	[K].NQLTSNPENTVFDAKR.[L]		1	1	1	P20029	P20029 [83-98]		1	1833.91	171890	152163	135605	203056	196655	166931	3	-0.21	36.6179
	[K].VTHAVVTVPAYFNDAQR.[Q]		1	1	2	P20029	P20029 [166-182]		0	1887.97	192866	226595	136928	207255	180747	228910	3	-2.4	43.683
	[R].IINEPTAAAIAYGLDKR.[E]		1	1	2	P20029	P20029 [199-215]		1	1816	658363	725745	568091	739270	739224	733396	3	-0.31	48.6543
	[K].KKELEEIVQPIISK.[L]		1	1	2	P20029	P20029 [621-634]		2	1653.98	195252	177700	132726	145731	153527	120115	3	-0.14	42.3881
Q8BKC5	Importin-5 OS=Mus musculus OX=10090 GN=Ipo5 PE=1 SV=3	3	3	5	3	1097	123.5	4.93	970039	788309	752581	800701	858793	781597
	Annotated Sequence	Modifications	# Protein Groups	# Proteins	# PSMs	Master Protein Accessions	Positions in Master Proteins	Modifications in Master Proteins	# Missed Cleavages	Theo. MH+ [Da]	Abundance: F1: Sample, IgG1	Abundance: F2: Sample, IgG2	Abundance: F3: Sample, IgG3	Abundance: F4: Sample, IP1	Abundance: F5: Sample, IP2	Abundance: F6: Sample, IP3	Charge (by Search Engine): Sequest HT	DeltaM [ppm] (by Search Engine): Sequest HT	RT [min] (by Search Engine): Sequest HT
	[K].ICDIAAELAR.[N]	1xCarbamidomethyl [C2]	1	1	3	Q8BKC5	Q8BKC5 [109-118]		0	1131.58	189564	231852	134608	240881	251044	246527	2	2.94	43.4565
	[K].SLVEIADTVPK.[Y]		1	1	1	Q8BKC5	Q8BKC5 [239-249]		0	1171.66	267180	255503	221299	307230	313040	295439	2	0.62	44.9136
	[R].NTTAAEEAR.[Q]		1	1	1	Q8BKC5	Q8BKC5 [51-59]		0	962.454	513294	300954	396675	252590	294710	239632	2	-1.42	6.4603
P63038	60 kDa heat shock protein, mitochondrial OS=Mus musculus OX=10090 GN=Hspd1 PE=1 SV=1	2	1	8	1	573	60.9	6.18	269584	325754	255882	146228	126942	140577
	Annotated Sequence	Modifications	# Protein Groups	# Proteins	# PSMs	Master Protein Accessions	Positions in Master Proteins	Modifications in Master Proteins	# Missed Cleavages	Theo. MH+ [Da]	Abundance: F1: Sample, IgG1	Abundance: F2: Sample, IgG2	Abundance: F3: Sample, IgG3	Abundance: F4: Sample, IP1	Abundance: F5: Sample, IP2	Abundance: F6: Sample, IP3	Charge (by Search Engine): Sequest HT	DeltaM [ppm] (by Search Engine): Sequest HT	RT [min] (by Search Engine): Sequest HT
	[R].VTDALNATR.[A]		1	1	8	P63038	P63038 [421-429]		0	960.511	269584	325754	255882	146228	126942	140577	2	0.03	18.0636
Q9JKR6	Hypoxia up-regulated protein 1 OS=Mus musculus OX=10090 GN=Hyou1 PE=1 SV=1	1	1	7	1	999	111.1	5.19	523840	563361	365278	358895	453633	376954
	Annotated Sequence	Modifications	# Protein Groups	# Proteins	# PSMs	Master Protein Accessions	Positions in Master Proteins	Modifications in Master Proteins	# Missed Cleavages	Theo. MH+ [Da]	Abundance: F1: Sample, IgG1	Abundance: F2: Sample, IgG2	Abundance: F3: Sample, IgG3	Abundance: F4: Sample, IP1	Abundance: F5: Sample, IP2	Abundance: F6: Sample, IP3	Charge (by Search Engine): Sequest HT	DeltaM [ppm] (by Search Engine): Sequest HT	RT [min] (by Search Engine): Sequest HT
	[R].EVEEEPGLR.[S]		1	1	7	Q9JKR6	Q9JKR6 [452-460]		0	1057.52	523840	563361	365278	358895	453633	376954	2	-1.4	21.9562
Q99JY0	Trifunctional enzyme subunit beta, mitochondrial OS=Mus musculus OX=10090 GN=Hadhb PE=1 SV=1	8	4	10	4	475	51.4	9.38	866418	611827	660572	903251	853148	639772
	Annotated Sequence	Modifications	# Protein Groups	# Proteins	# PSMs	Master Protein Accessions	Positions in Master Proteins	Modifications in Master Proteins	# Missed Cleavages	Theo. MH+ [Da]	Abundance: F1: Sample, IgG1	Abundance: F2: Sample, IgG2	Abundance: F3: Sample, IgG3	Abundance: F4: Sample, IP1	Abundance: F5: Sample, IP2	Abundance: F6: Sample, IP3	Charge (by Search Engine): Sequest HT	DeltaM [ppm] (by Search Engine): Sequest HT	RT [min] (by Search Engine): Sequest HT
	[R].IPFLLSGTSYK.[D]		1	2	4	Q99JY0	Q99JY0 [63-73]		0	1225.68	275897	266003	200504	286453	227660	282943	2	-0.6	51.8345
	[R].EAALGAGFSDK.[T]		1	1	3	Q99JY0	Q99JY0 [119-129]		0	1065.52	220086		188341	241937	250907		2	-1.3	29.9461
	[R].LAAAFAVSR.[M]		1	2	2	Q99JY0	Q99JY0 [231-239]		0	905.52	370436	345825	271728	374861	374580	356829	2	0	34.1852
	[R].AALSGLLHR.[T]		1	2	1	Q99JY0	Q99JY0 [83-91]		0	937.558							2	0.4	35.5739
P35278	Ras-related protein Rab-5C OS=Mus musculus OX=10090 GN=Rab5c PE=1 SV=2	5	1	4	1	216	23.4	8.41	245166	210337	175223	236155	198639	215452
	Annotated Sequence	Modifications	# Protein Groups	# Proteins	# PSMs	Master Protein Accessions	Positions in Master Proteins	Modifications in Master Proteins	# Missed Cleavages	Theo. MH+ [Da]	Abundance: F1: Sample, IgG1	Abundance: F2: Sample, IgG2	Abundance: F3: Sample, IgG3	Abundance: F4: Sample, IP1	Abundance: F5: Sample, IP2	Abundance: F6: Sample, IP3	Charge (by Search Engine): Sequest HT	DeltaM [ppm] (by Search Engine): Sequest HT	RT [min] (by Search Engine): Sequest HT
	[K].LVLLGESAVGK.[S-]		1	6	4	P35278	P35278 [24-34]		0	1085.66	245166	210337	175223	236155	198639	215452	2	-1.04	42.8104
Q8BKZ9	Pyruvate dehydrogenase protein X component, mitochondrial OS=Mus musculus OX=10090 GN=Pdhx PE=1 SV=1	2	1	1	1	501	54	7.75	104985	143060	99668	48764.2	51526.5	42310.8
	Annotated Sequence	Modifications	# Protein Groups	# Proteins	# PSMs	Master Protein Accessions	Positions in Master Proteins	Modifications in Master Proteins	# Missed Cleavages	Theo. MH+ [Da]	Abundance: F1: Sample, IgG1	Abundance: F2: Sample, IgG2	Abundance: F3: Sample, IgG3	Abundance: F4: Sample, IP1	Abundance: F5: Sample, IP2	Abundance: F6: Sample, IP3	Charge (by Search Engine): Sequest HT	DeltaM [ppm] (by Search Engine): Sequest HT	RT [min] (by Search Engine): Sequest HT
	[K].VSVNDFIIR.[A]		1	1	1	Q8BKZ9	Q8BKZ9 [326-334]		0	1062.59	104985	143060	99668	48764.2	51526.5	42310.8	2	0.14	49.7152
E9Q3T7	Adenylosuccinate lyase OS=Mus musculus OX=10090 GN=Adsl PE=1 SV=1	3	1	3	1	425	48.3	7.78	97166.2	92912	80191.4	64449.2	74237.2	81424.2
	Annotated Sequence	Modifications	# Protein Groups	# Proteins	# PSMs	Master Protein Accessions	Positions in Master Proteins	Modifications in Master Proteins	# Missed Cleavages	Theo. MH+ [Da]	Abundance: F1: Sample, IgG1	Abundance: F2: Sample, IgG2	Abundance: F3: Sample, IgG3	Abundance: F4: Sample, IP1	Abundance: F5: Sample, IP2	Abundance: F6: Sample, IP3	Charge (by Search Engine): Sequest HT	DeltaM [ppm] (by Search Engine): Sequest HT	RT [min] (by Search Engine): Sequest HT
	[R].AFIITGQTYTR.[K]		1	4	3	E9Q3T7	E9Q3T7 [235-245]		0	1270.68	97166.2	92912	80191.4	64449.2	74237.2	81424.2	2	0.87	41.3927
Q91VK2	Eef1d protein OS=Mus musculus OX=10090 GN=Eef1d PE=1 SV=1	4	1	1	1	276	30.6	4.98	178746	181863	131042	149994	122182	151977
	Annotated Sequence	Modifications	# Protein Groups	# Proteins	# PSMs	Master Protein Accessions	Positions in Master Proteins	Modifications in Master Proteins	# Missed Cleavages	Theo. MH+ [Da]	Abundance: F1: Sample, IgG1	Abundance: F2: Sample, IgG2	Abundance: F3: Sample, IgG3	Abundance: F4: Sample, IP1	Abundance: F5: Sample, IP2	Abundance: F6: Sample, IP3	Charge (by Search Engine): Sequest HT	DeltaM [ppm] (by Search Engine): Sequest HT	RT [min] (by Search Engine): Sequest HT
	[R].ITSLEVENQNLR.[G]		1	10	1	Q91VK2	Q91VK2 [79-90]		0	1415.75	178746	181863	131042	149994	122182	151977	2	1.55	36.5648
I7HFT9	H1.6 linker histone, cluster member OS=Mus musculus OX=10090 GN=H1f6 PE=1 SV=1	19	4	34	4	209	21.7	11.6	8.76349e+06	9.11934e+06	6.92982e+06	6.90795e+06	6.71526e+06	6.05238e+06
	Annotated Sequence	Modifications	# Protein Groups	# Proteins	# PSMs	Master Protein Accessions	Positions in Master Proteins	Modifications in Master Proteins	# Missed Cleavages	Theo. MH+ [Da]	Abundance: F1: Sample, IgG1	Abundance: F2: Sample, IgG2	Abundance: F3: Sample, IgG3	Abundance: F4: Sample, IP1	Abundance: F5: Sample, IP2	Abundance: F6: Sample, IP3	Charge (by Search Engine): Sequest HT	DeltaM [ppm] (by Search Engine): Sequest HT	RT [min] (by Search Engine): Sequest HT
	[K].LIPEALSTSQER.[A]		1	2	7	I7HFT9	I7HFT9 [46-57]		0	1343.72	2.09827e+06	2292362	1.76794e+06	2051263	2.03696e+06	1.95697e+06	2	1.82	36.9571
	[K].KPGLAPAR.[K]		1	2	14	I7HFT9	I7HFT9 [29-36]		0	809.499	1.47867e+06	1.34513e+06	1.02134e+06	904318	897583	811037	2	-1.36	8.4319
	[K].ALAAAGYDVEK.[N]		1	5	4	I7HFT9	I7HFT9 [68-78]		0	1107.57	2210770	2.6735e+06	1.61108e+06	2.49626e+06	2.30696e+06	1.99337e+06	2	-4.42	29.9485
	[K].GTGASGSFK.[L]		1	6	9	I7HFT9	I7HFT9 [101-109]		0	811.394	2.97578e+06	2.80834e+06	2.52946e+06	1.45611e+06	1.47375e+06	1.291e+06	2	-0.49	8.0562
Q9DAN1	Protein disulfide-isomerase-like protein of the testis OS=Mus musculus OX=10090 GN=Pdilt PE=1 SV=2	2	1	3	1	588	67.7	5.76	70314.6	76451	49512.5	56665.8	60108.4	48109.6
	Annotated Sequence	Modifications	# Protein Groups	# Proteins	# PSMs	Master Protein Accessions	Positions in Master Proteins	Modifications in Master Proteins	# Missed Cleavages	Theo. MH+ [Da]	Abundance: F1: Sample, IgG1	Abundance: F2: Sample, IgG2	Abundance: F3: Sample, IgG3	Abundance: F4: Sample, IP1	Abundance: F5: Sample, IP2	Abundance: F6: Sample, IP3	Charge (by Search Engine): Sequest HT	DeltaM [ppm] (by Search Engine): Sequest HT	RT [min] (by Search Engine): Sequest HT
	[R].IFEYFQISR.[V]		1	1	3	Q9DAN1	Q9DAN1 [319-327]		0	1202.62	70314.6	76451	49512.5	56665.8	60108.4	48109.6	2	0.88	51.8051
Q9DAR6	Cysteine-rich perinuclear theca 12 OS=Mus musculus OX=10090 GN=Cypt12 PE=2 SV=1	10	1	2	1	119	13.1	11.3	181808	181260	135210	188637	138081	115939
	Annotated Sequence	Modifications	# Protein Groups	# Proteins	# PSMs	Master Protein Accessions	Positions in Master Proteins	Modifications in Master Proteins	# Missed Cleavages	Theo. MH+ [Da]	Abundance: F1: Sample, IgG1	Abundance: F2: Sample, IgG2	Abundance: F3: Sample, IgG3	Abundance: F4: Sample, IP1	Abundance: F5: Sample, IP2	Abundance: F6: Sample, IP3	Charge (by Search Engine): Sequest HT	DeltaM [ppm] (by Search Engine): Sequest HT	RT [min] (by Search Engine): Sequest HT
	[R].APEPTTAAAAAR.[S]		1	1	2	Q9DAR6	Q9DAR6 [8-19]		0	1126.59	181808	181260	135210	188637	138081	115939	2	0.19	17.5397
P07901	Heat shock protein HSP 90-alpha OS=Mus musculus OX=10090 GN=Hsp90aa1 PE=1 SV=4	18	14	76	12	733	84.7	5.01	2.00669e+07	20644093	1.5875e+07	1.52383e+07	1.46699e+07	1.60816e+07
	Annotated Sequence	Modifications	# Protein Groups	# Proteins	# PSMs	Master Protein Accessions	Positions in Master Proteins	Modifications in Master Proteins	# Missed Cleavages	Theo. MH+ [Da]	Abundance: F1: Sample, IgG1	Abundance: F2: Sample, IgG2	Abundance: F3: Sample, IgG3	Abundance: F4: Sample, IP1	Abundance: F5: Sample, IP2	Abundance: F6: Sample, IP3	Charge (by Search Engine): Sequest HT	DeltaM [ppm] (by Search Engine): Sequest HT	RT [min] (by Search Engine): Sequest HT
	[K].HIYFITGETK.[D]		1	1	3	P07901	P07901 [491-500]		0	1208.63	612136	1.00283e+06	558818	627716	638014	721639	2	-2.11	35.8053
	[R].GVVDSEDIPLNLSR.[E]		3	4	9	P07901; Q9CQN1; P11499	P07901 [388-401]; Q9CQN1 [391-404]; P11499 [379-392]		0	1513.79	2.69853e+06	2.7576e+06	1.90626e+06	2125367	2087402	2.3253e+06	2	0.45	47.8362
	[K].LGIHEDSQNR.[K]		1	1	10	P07901	P07901 [448-457]		0	1168.57	2.46906e+06	2.35881e+06	1.93414e+06	1.8141e+06	1.26762e+06	1.47396e+06	3	0.8	13.0776
	[R].NPDDITNEEYGEFYK.[S]		1	1	5	P07901	P07901 [301-315]		0	1833.78	643271	625608	544061	690357	699505	630064	2	0.66	44.8468
	[K].SLTNDWEEHLAVK.[H]		1	1	2	P07901	P07901 [316-328]		0	1541.76	140148	132150	106746	334981	369128	305108	3	-1.48	45.1738
	[R].APFDLFENR.[K]		1	1	14	P07901	P07901 [348-356]		0	1108.54	815054	695377	546768	555960	571520	614323	2	-0.52	50.9794
	[R].ELISNSSDALDKIR.[Y]		1	4	9	P07901	P07901 [47-60]		1	1560.82	618718	904145	553848	615829	611708	665520	3	-3.15	40.2644
	[K].ADLINNLGTIAK.[S]		2	3	2	P07901; P11499	P07901 [101-112]; P11499 [96-107]		0	1242.71	2.89303e+06	2744952	2143795	2.3851e+06	2.23347e+06	2.83723e+06	2	-0.17	47.0764
	[K].DQVANSAFVER.[L]		1	1	7	P07901	P07901 [501-511]		0	1235.6	1.75775e+06	1.76064e+06	1.40981e+06	1.21355e+06	1.10474e+06	1.39514e+06	2	-2.17	30.239
	[R].ELISNSSDALDK.[I]		1	4	2	P07901	P07901 [47-58]		0	1291.64	472813	625078	520934	328933	299493	219898	2	-0.87	32.0222
	[K].FYEQFSK.[N]		1	1	7	P07901	P07901 [438-444]		0	948.446	1.60283e+06	1.76671e+06	1.09551e+06	1.05344e+06	1.26554e+06	1.15881e+06	2	-1.24	31.0315
	[R].RAPFDLFENR.[K]		1	1	3	P07901	P07901 [347-356]		1	1264.64	371702	380470	236390	238036	221661	261191	2	0.42	47.6417
	[R].ALLFVPR.[R]		1	1	2	P07901	P07901 [340-346]		0	815.514	3.42898e+06	3.34991e+06	2883793	2.03386e+06	2.25914e+06	2163265	2	-1.72	45.4223
	[K].TLVSVTK.[E]		1	1	6	P07901	P07901 [541-547]		0	747.461	1.54286e+06	1.53981e+06	1.43407e+06	1.22107e+06	1.04095e+06	1.31016e+06	2	-3.03	20.0213
Q60692	Proteasome subunit beta type-6 OS=Mus musculus OX=10090 GN=Psmb6 PE=1 SV=3	4	1	1	1	238	25.4	5.11	120025	140539	112832	59825.2	73684.6	79227.6
	Annotated Sequence	Modifications	# Protein Groups	# Proteins	# PSMs	Master Protein Accessions	Positions in Master Proteins	Modifications in Master Proteins	# Missed Cleavages	Theo. MH+ [Da]	Abundance: F1: Sample, IgG1	Abundance: F2: Sample, IgG2	Abundance: F3: Sample, IgG3	Abundance: F4: Sample, IP1	Abundance: F5: Sample, IP2	Abundance: F6: Sample, IP3	Charge (by Search Engine): Sequest HT	DeltaM [ppm] (by Search Engine): Sequest HT	RT [min] (by Search Engine): Sequest HT
	[R].QVLLGDQIPK.[F]		1	1	1	Q60692	Q60692 [220-229]		0	1110.65	120025	140539	112832	59825.2	73684.6	79227.6	2	-0.69	39.7555
Q9EQ00	Ropporin-1-like protein OS=Mus musculus OX=10090 GN=Ropn1l PE=1 SV=2	5	1	3	1	218	24.5	6.34	174816	206780	135528	124013	117609	131667
	Annotated Sequence	Modifications	# Protein Groups	# Proteins	# PSMs	Master Protein Accessions	Positions in Master Proteins	Modifications in Master Proteins	# Missed Cleavages	Theo. MH+ [Da]	Abundance: F1: Sample, IgG1	Abundance: F2: Sample, IgG2	Abundance: F3: Sample, IgG3	Abundance: F4: Sample, IP1	Abundance: F5: Sample, IP2	Abundance: F6: Sample, IP3	Charge (by Search Engine): Sequest HT	DeltaM [ppm] (by Search Engine): Sequest HT	RT [min] (by Search Engine): Sequest HT
	[K].TDTGLTQGLLK.[V]		1	1	3	Q9EQ00	Q9EQ00 [70-80]		0	1146.64	174816	206780	135528	124013	117609	131667	2	3.44	39.8691
P58252	Elongation factor 2 OS=Mus musculus OX=10090 GN=Eef2 PE=1 SV=2	1	1	3	1	858	95.3	6.83	502462	625754	404612	338570	335086	321567
	Annotated Sequence	Modifications	# Protein Groups	# Proteins	# PSMs	Master Protein Accessions	Positions in Master Proteins	Modifications in Master Proteins	# Missed Cleavages	Theo. MH+ [Da]	Abundance: F1: Sample, IgG1	Abundance: F2: Sample, IgG2	Abundance: F3: Sample, IgG3	Abundance: F4: Sample, IP1	Abundance: F5: Sample, IP2	Abundance: F6: Sample, IP3	Charge (by Search Engine): Sequest HT	DeltaM [ppm] (by Search Engine): Sequest HT	RT [min] (by Search Engine): Sequest HT
	[-].MVNFTVDQIR.[A]	1xMet-loss [N-Term]	1	1	3	P58252	P58252 [1-10]	P58252 1xMet-loss [N-Term]	0	1091.58	502462	625754	404612	338570	335086	321567	2	-0.38	40.6054
O88844	Isocitrate dehydrogenase [NADP] cytoplasmic OS=Mus musculus OX=10090 GN=Idh1 PE=1 SV=2	2	1	1	1	414	46.6	7.17	149162	169708	148516	111027		157252
	Annotated Sequence	Modifications	# Protein Groups	# Proteins	# PSMs	Master Protein Accessions	Positions in Master Proteins	Modifications in Master Proteins	# Missed Cleavages	Theo. MH+ [Da]	Abundance: F1: Sample, IgG1	Abundance: F2: Sample, IgG2	Abundance: F3: Sample, IgG3	Abundance: F4: Sample, IP1	Abundance: F5: Sample, IP2	Abundance: F6: Sample, IP3	Charge (by Search Engine): Sequest HT	DeltaM [ppm] (by Search Engine): Sequest HT	RT [min] (by Search Engine): Sequest HT
	[R].DATNDQVTK.[D]		1	5	1	O88844	O88844 [50-58]		0	991.469	149162	169708	148516	111027		157252	2	-0.75	7.1035
O88569	Heterogeneous nuclear ribonucleoproteins A2/B1 OS=Mus musculus OX=10090 GN=Hnrnpa2b1 PE=1 SV=2	36	12	49	12	353	37.4	8.95	9.28195e+06	8.7594e+06	6.74555e+06	9.39738e+06	7.62431e+06	7.96514e+06
	Annotated Sequence	Modifications	# Protein Groups	# Proteins	# PSMs	Master Protein Accessions	Positions in Master Proteins	Modifications in Master Proteins	# Missed Cleavages	Theo. MH+ [Da]	Abundance: F1: Sample, IgG1	Abundance: F2: Sample, IgG2	Abundance: F3: Sample, IgG3	Abundance: F4: Sample, IP1	Abundance: F5: Sample, IP2	Abundance: F6: Sample, IP3	Charge (by Search Engine): Sequest HT	DeltaM [ppm] (by Search Engine): Sequest HT	RT [min] (by Search Engine): Sequest HT
	[R].GGGGNFGPGPGSNFR.[G]		1	1	6	O88569	O88569 [214-228]		0	1377.63	1.53698e+06	1.5917e+06	1.03839e+06	1.49151e+06	1.64825e+06	1.72172e+06	2	-0.2	33.5902
	[R].GGSDGYGSGR.[G]		1	1	4	O88569	O88569 [229-238]		0	912.381	1.17102e+06	946950	729965	863562	472573	606122	2	0.01	6.843
	[K].IDTIEIITDR.[Q]		1	2	8	O88569	O88569 [138-147]		0	1188.65	931356	868031	717282	1.18305e+06	1.09403e+06	1.37241e+06	2	1.53	47.1926
	[K].EDTEEHHLR.[D]		1	4	5	O88569	O88569 [121-129]		0	1165.52	1.10441e+06	1.01134e+06	601682	1.72094e+06	860123	998707	3	-7.01	6.8806
	[R].QEMQEVQSSR.[S]	1xOxidation [M3]	1	2	4	O88569	O88569 [191-200]		0	1237.55		84640.6		109375	207348	153037	2	2.01	7.5661
	[R].NYYEQWGK.[L]		1	1	1	O88569	O88569 [39-46]		0	1087.48	98051.2	115353	82406.7	454781	438296	403541	2	-0.2	35.0263
	[R].DYFEEYGK.[I]		1	2	5	O88569	O88569 [130-137]		0	1050.44	278158	298787	328678	299388	290365	289944	2	-0.39	37.937
	[K].LFIGGLSFETTEESLR.[N]		1	1	1	O88569	O88569 [23-38]		0	1798.92	58558.3	52726.9	46242.6	208009	140656	97133.3	2	0.13	56.5008
	[K].TLETVPLER.[K]		1	1	2	O88569	O88569 [4-12]		0	1057.59	200839	203244	109377	213359	167793	185430	2	-0.63	35.0898
	[K].SGNFGGSR.[N]		1	2	6	O88569	O88569 [318-325]		0	781.359	2.15964e+06	1.58764e+06	1855484	1.36246e+06	796368	882851	2	-6.41	6.3602
	[R].EESGKPGAHVTVK.[K]		1	1	2	O88569	O88569 [100-112]		0	1338.7	1.2775e+06	1.1406e+06	797476	952462	915870	733897	3	0.08	8.2951
	[R].GGNFGFGDSR.[G]		1	1	5	O88569	O88569 [204-213]		0	1013.44	465443	858389	438560	538491	592644	520340	2	0.27	31.4596
Q01768	Nucleoside diphosphate kinase B OS=Mus musculus OX=10090 GN=Nme2 PE=1 SV=1	6	1	2	1	152	17.4	7.5	146625	248120	193551	41695.7
	Annotated Sequence	Modifications	# Protein Groups	# Proteins	# PSMs	Master Protein Accessions	Positions in Master Proteins	Modifications in Master Proteins	# Missed Cleavages	Theo. MH+ [Da]	Abundance: F1: Sample, IgG1	Abundance: F2: Sample, IgG2	Abundance: F3: Sample, IgG3	Abundance: F4: Sample, IP1	Abundance: F5: Sample, IP2	Abundance: F6: Sample, IP3	Charge (by Search Engine): Sequest HT	DeltaM [ppm] (by Search Engine): Sequest HT	RT [min] (by Search Engine): Sequest HT
	[R].GLVGEIIKR.[F]		1	5	2	Q01768	Q01768 [19-27]		1	984.62	146625	248120	193551	41695.7			2	-0.92	37.35
Q9DB20	ATP synthase subunit O, mitochondrial OS=Mus musculus OX=10090 GN=Atp5po PE=1 SV=1	5	1	1	1	213	23.3	9.99	140074	138392	101385	117641	132504	118619
	Annotated Sequence	Modifications	# Protein Groups	# Proteins	# PSMs	Master Protein Accessions	Positions in Master Proteins	Modifications in Master Proteins	# Missed Cleavages	Theo. MH+ [Da]	Abundance: F1: Sample, IgG1	Abundance: F2: Sample, IgG2	Abundance: F3: Sample, IgG3	Abundance: F4: Sample, IP1	Abundance: F5: Sample, IP2	Abundance: F6: Sample, IP3	Charge (by Search Engine): Sequest HT	DeltaM [ppm] (by Search Engine): Sequest HT	RT [min] (by Search Engine): Sequest HT
	[K].SFLSPNQILK.[L]		1	2	1	Q9DB20	Q9DB20 [163-172]		0	1146.65	140074	138392	101385	117641	132504	118619	2	-0.81	48.5704
A2ATP6	Myelin expression factor 2 OS=Mus musculus OX=10090 GN=Myef2 PE=1 SV=2	2	1	1	1	567	61.1	8.75	189103	148539	121755	158441	218461	216846
	Annotated Sequence	Modifications	# Protein Groups	# Proteins	# PSMs	Master Protein Accessions	Positions in Master Proteins	Modifications in Master Proteins	# Missed Cleavages	Theo. MH+ [Da]	Abundance: F1: Sample, IgG1	Abundance: F2: Sample, IgG2	Abundance: F3: Sample, IgG3	Abundance: F4: Sample, IP1	Abundance: F5: Sample, IP2	Abundance: F6: Sample, IP3	Charge (by Search Engine): Sequest HT	DeltaM [ppm] (by Search Engine): Sequest HT	RT [min] (by Search Engine): Sequest HT
	[R].FESAESAEK.[A]		1	4	1	A2ATP6	A2ATP6 [536-544]		0	997.447	189103	148539	121755	158441	218461	216846	2	-0.84	12.0179
Q9R0Y5	Adenylate kinase isoenzyme 1 OS=Mus musculus OX=10090 GN=Ak1 PE=1 SV=1	6	1	8	1	194	21.5	5.81	288692	317623	190173	289893	211720	263715
	Annotated Sequence	Modifications	# Protein Groups	# Proteins	# PSMs	Master Protein Accessions	Positions in Master Proteins	Modifications in Master Proteins	# Missed Cleavages	Theo. MH+ [Da]	Abundance: F1: Sample, IgG1	Abundance: F2: Sample, IgG2	Abundance: F3: Sample, IgG3	Abundance: F4: Sample, IP1	Abundance: F5: Sample, IP2	Abundance: F6: Sample, IP3	Charge (by Search Engine): Sequest HT	DeltaM [ppm] (by Search Engine): Sequest HT	RT [min] (by Search Engine): Sequest HT
	[K].IIFVVGGPGSGK.[G]		1	2	8	Q9R0Y5	Q9R0Y5 [10-21]		0	1130.66	288692	317623	190173	289893	211720	263715	2	0.71	43.1064
Q9D7H3	RNA 3'-terminal phosphate cyclase OS=Mus musculus OX=10090 GN=RtcA PE=1 SV=2	2	1	2	1	366	39.2	7.9	48173.8	49918.4		62195.2	67919.7	66909.7
	Annotated Sequence	Modifications	# Protein Groups	# Proteins	# PSMs	Master Protein Accessions	Positions in Master Proteins	Modifications in Master Proteins	# Missed Cleavages	Theo. MH+ [Da]	Abundance: F1: Sample, IgG1	Abundance: F2: Sample, IgG2	Abundance: F3: Sample, IgG3	Abundance: F4: Sample, IP1	Abundance: F5: Sample, IP2	Abundance: F6: Sample, IP3	Charge (by Search Engine): Sequest HT	DeltaM [ppm] (by Search Engine): Sequest HT	RT [min] (by Search Engine): Sequest HT
	[R].LDPINLTDR.[G]		1	2	2	Q9D7H3	Q9D7H3 [178-186]		0	1056.57	48173.8	49918.4		62195.2	67919.7	66909.7	2	-1.19	40.1771
Q561M1	Low molecular weight phosphotyrosine protein phosphatase OS=Mus musculus OX=10090 GN=Acp1 PE=1 SV=1	13	2	7	2	158	17.9	6.54	590604	595351	432410	470109	549431	562403
	Annotated Sequence	Modifications	# Protein Groups	# Proteins	# PSMs	Master Protein Accessions	Positions in Master Proteins	Modifications in Master Proteins	# Missed Cleavages	Theo. MH+ [Da]	Abundance: F1: Sample, IgG1	Abundance: F2: Sample, IgG2	Abundance: F3: Sample, IgG3	Abundance: F4: Sample, IP1	Abundance: F5: Sample, IP2	Abundance: F6: Sample, IP3	Charge (by Search Engine): Sequest HT	DeltaM [ppm] (by Search Engine): Sequest HT	RT [min] (by Search Engine): Sequest HT
	[R].SPIAEAVFR.[K]		1	3	5	Q561M1	Q561M1 [20-28]		0	989.541	476836	464564	343270	371140	424992	443634	2	-0.77	41.1154
	[K].IELLGSYDPQK.[Q]		1	2	2	Q561M1	Q561M1 [114-124]		0	1262.66	113769	130787	89139.9	98969	124439	118769	2	1.88	44.2706
Q8BFU2	Histone H2A type 3 OS=Mus musculus OX=10090 GN=H2ac25 PE=1 SV=3	21	5	44	1	130	14.1	11.05	8.01644e+07	7.65539e+07	5.52598e+07	7.07416e+07	7.95769e+07	7.84519e+07
	Annotated Sequence	Modifications	# Protein Groups	# Proteins	# PSMs	Master Protein Accessions	Positions in Master Proteins	Modifications in Master Proteins	# Missed Cleavages	Theo. MH+ [Da]	Abundance: F1: Sample, IgG1	Abundance: F2: Sample, IgG2	Abundance: F3: Sample, IgG3	Abundance: F4: Sample, IP1	Abundance: F5: Sample, IP2	Abundance: F6: Sample, IP3	Charge (by Search Engine): Sequest HT	DeltaM [ppm] (by Search Engine): Sequest HT	RT [min] (by Search Engine): Sequest HT
	[R].NDEELNKLLGR.[V]		1	8	6	Q8BFU2	Q8BFU2 [90-100]		1	1300.69	2.14968e+06	2.29226e+06	1.55804e+06	3.02183e+06	3.00372e+06	2.97054e+06	2	1.88	42.4774
	[R].AGLQFPVGR.[VI]		4	16	17	Q64523; Q8BFU2; Q3THW5; P27661	Q64523 [22-30]; Q8BFU2 [22-30]; Q3THW5 [24-32]; P27661 [22-30]		0	944.531	52015932	51033116	35176676	39581424	47767204	52997204	2	0.26	41.036
	[R].HLQLAIRNDEELNK.[L]		3	11	1	Q64523; Q8BFU2; P27661	Q64523 [83-96]; Q8BFU2 [83-96]; P27661 [83-96]		1	1692.9	318112	277598	219886	691741	852594	684134	3	-2.02	34.1638
	[R].HLQLAIR.[NG]		4	14	13	Q64523; Q8BFU2; Q3THW5; P27661	Q64523 [83-89]; Q8BFU2 [83-89]; Q3THW5 [86-92]; P27661 [83-89]		0	850.526	14906027	12753432	9673381	20149792	24297843	17351788	2	-1.69	28.742
	[R].NDEELNK.[L]		3	12	7	Q64523; Q8BFU2; P27661	Q64523 [90-96]; Q8BFU2 [90-96]; P27661 [90-96]		0	861.395	10774654	10197509	8631852	7296828	3655518	4.44827e+06	2	-1.51	7.0534
P35979	60S ribosomal protein L12 OS=Mus musculus OX=10090 GN=Rpl12 PE=1 SV=2	5	1	1	1	165	17.8	9.42	329300	363643	359548	168659	197474	230200
	Annotated Sequence	Modifications	# Protein Groups	# Proteins	# PSMs	Master Protein Accessions	Positions in Master Proteins	Modifications in Master Proteins	# Missed Cleavages	Theo. MH+ [Da]	Abundance: F1: Sample, IgG1	Abundance: F2: Sample, IgG2	Abundance: F3: Sample, IgG3	Abundance: F4: Sample, IP1	Abundance: F5: Sample, IP2	Abundance: F6: Sample, IP3	Charge (by Search Engine): Sequest HT	DeltaM [ppm] (by Search Engine): Sequest HT	RT [min] (by Search Engine): Sequest HT
	[K].IGPLGLSPK.[K]		1	1	1	P35979	P35979 [32-40]		0	881.545	329300	363643	359548	168659	197474	230200	2	-1.69	38.0532
A0A1L1SS61	glutathione transferase (Fragment) OS=Mus musculus OX=10090 GN=Gsta4 PE=1 SV=1	9	1	1	1	105	12.3	5.54	513512	492034	414815	458102	446717	454122
	Annotated Sequence	Modifications	# Protein Groups	# Proteins	# PSMs	Master Protein Accessions	Positions in Master Proteins	Modifications in Master Proteins	# Missed Cleavages	Theo. MH+ [Da]	Abundance: F1: Sample, IgG1	Abundance: F2: Sample, IgG2	Abundance: F3: Sample, IgG3	Abundance: F4: Sample, IP1	Abundance: F5: Sample, IP2	Abundance: F6: Sample, IP3	Charge (by Search Engine): Sequest HT	DeltaM [ppm] (by Search Engine): Sequest HT	RT [min] (by Search Engine): Sequest HT
	[R].AILSYLAAK.[Y]		1	2	1	A0A1L1SS61	A0A1L1SS61 [70-78]		0	949.572	513512	492034	414815	458102	446717	454122	2	-0.39	44.5153
P62830	60S ribosomal protein L23 OS=Mus musculus OX=10090 GN=Rpl23 PE=1 SV=1	6	1	4	1	140	14.9	10.51	513512	492034	414815	458102	446717	454122
	Annotated Sequence	Modifications	# Protein Groups	# Proteins	# PSMs	Master Protein Accessions	Positions in Master Proteins	Modifications in Master Proteins	# Missed Cleavages	Theo. MH+ [Da]	Abundance: F1: Sample, IgG1	Abundance: F2: Sample, IgG2	Abundance: F3: Sample, IgG3	Abundance: F4: Sample, IP1	Abundance: F5: Sample, IP2	Abundance: F6: Sample, IP3	Charge (by Search Engine): Sequest HT	DeltaM [ppm] (by Search Engine): Sequest HT	RT [min] (by Search Engine): Sequest HT
	[K].NLYIISVK.[G]		1	2	4	P62830	P62830 [36-43]		0	949.572	513512	492034	414815	458102	446717	454122	2	-1.17	44.4578
P38647	Stress-70 protein, mitochondrial OS=Mus musculus OX=10090 GN=Hspa9 PE=1 SV=3	8	5	30	4	679	73.4	6.07	795020	895061	603435	426765	789805	737477
	Annotated Sequence	Modifications	# Protein Groups	# Proteins	# PSMs	Master Protein Accessions	Positions in Master Proteins	Modifications in Master Proteins	# Missed Cleavages	Theo. MH+ [Da]	Abundance: F1: Sample, IgG1	Abundance: F2: Sample, IgG2	Abundance: F3: Sample, IgG3	Abundance: F4: Sample, IP1	Abundance: F5: Sample, IP2	Abundance: F6: Sample, IP3	Charge (by Search Engine): Sequest HT	DeltaM [ppm] (by Search Engine): Sequest HT	RT [min] (by Search Engine): Sequest HT
	[R].TTPSVVAFTADGER.[L]		1	1	3	P38647	P38647 [86-99]		0	1450.72	224403	231739	172378	277310	354684	320026	2	0.22	41.0848
	[K].VQQTVQDLFGR.[A]		1	1	1	P38647	P38647 [395-405]		0	1290.68							2	0.11	44.0749
	[K].DAGQISGLNVLR.[V]		1	1	2	P38647	P38647 [207-218]		0	1242.68	178465	191988	115529	149455	174570	162150	2	2.33	45.6464
	[K].VLENAEGAR.[T]		1	1	3	P38647	P38647 [77-85]		0	958.495	392152	471334	315529		260551	255301	2	0.03	13.3458
	[R].NTTIPTK.[QK]		3	4	21	P63017; P38647; P17156	P63017 [417-423]; P38647 [461-467]; P17156 [420-426]		0	774.436	5.28485e+06	4.99369e+06	4.04643e+06	4.11058e+06	3.84944e+06	4.66224e+06	2	-2.44	11.7725
P61979	Heterogeneous nuclear ribonucleoprotein K OS=Mus musculus OX=10090 GN=Hnrnpk PE=1 SV=1	12	5	22	5	463	50.9	5.54	2.48265e+06	2.29138e+06	1669163	2.55421e+06	2.46621e+06	2.39267e+06
	Annotated Sequence	Modifications	# Protein Groups	# Proteins	# PSMs	Master Protein Accessions	Positions in Master Proteins	Modifications in Master Proteins	# Missed Cleavages	Theo. MH+ [Da]	Abundance: F1: Sample, IgG1	Abundance: F2: Sample, IgG2	Abundance: F3: Sample, IgG3	Abundance: F4: Sample, IP1	Abundance: F5: Sample, IP2	Abundance: F6: Sample, IP3	Charge (by Search Engine): Sequest HT	DeltaM [ppm] (by Search Engine): Sequest HT	RT [min] (by Search Engine): Sequest HT
	[K].IILDLISESPIK.[G]		1	7	4	P61979	P61979 [208-219]		0	1340.8	121429	153753	141967	235280	210032	208583	2	0.29	55.9328
	[R].TDYNASVSVPDSSGPER.[IY]		1	10	2	P61979	P61979 [70-86]		0	1780.8	201643	129574	187703	243622	226001	233451	2	0.06	34.2077
	[K].DLAGSIIGK.[G]		1	3	3	P61979	P61979 [397-405]		0	873.504	803562	852874	565616	1.00292e+06	854531	901439	2	-1.24	40.0721
	[R].VVLIGGKPDR.[V]		1	7	9	P61979	P61979 [192-201]		0	1053.64	469792	533879	336923	603463	667212	592381	2	-0.09	22.7574
	[R].ENTQTTIK.[L]		1	9	4	P61979	P61979 [172-179]		0	934.484	886220	621304	436954	468931	508437	456812	2	-3.01	7.7029
Q9DCH4	Eukaryotic translation initiation factor 3 subunit F OS=Mus musculus OX=10090 GN=Eif3f PE=1 SV=2	2	1	7	1	361	38	5.58	194015	237794	201740	127209	213587
	Annotated Sequence	Modifications	# Protein Groups	# Proteins	# PSMs	Master Protein Accessions	Positions in Master Proteins	Modifications in Master Proteins	# Missed Cleavages	Theo. MH+ [Da]	Abundance: F1: Sample, IgG1	Abundance: F2: Sample, IgG2	Abundance: F3: Sample, IgG3	Abundance: F4: Sample, IP1	Abundance: F5: Sample, IP2	Abundance: F6: Sample, IP3	Charge (by Search Engine): Sequest HT	DeltaM [ppm] (by Search Engine): Sequest HT	RT [min] (by Search Engine): Sequest HT
	[K].VSADNTVGR.[F]		1	1	7	Q9DCH4	Q9DCH4 [302-310]		0	918.464	194015	237794	201740	127209	213587		2	-2.32	10.1313
P62320	Small nuclear ribonucleoprotein Sm D3 OS=Mus musculus OX=10090 GN=Snrpd3 PE=1 SV=1	8	1	4	1	126	13.9	10.32	344761	337766	252189	341677	332292	296525
	Annotated Sequence	Modifications	# Protein Groups	# Proteins	# PSMs	Master Protein Accessions	Positions in Master Proteins	Modifications in Master Proteins	# Missed Cleavages	Theo. MH+ [Da]	Abundance: F1: Sample, IgG1	Abundance: F2: Sample, IgG2	Abundance: F3: Sample, IgG3	Abundance: F4: Sample, IP1	Abundance: F5: Sample, IP2	Abundance: F6: Sample, IP3	Charge (by Search Engine): Sequest HT	DeltaM [ppm] (by Search Engine): Sequest HT	RT [min] (by Search Engine): Sequest HT
	[R].VAQLEQVYIR.[G]		1	1	4	P62320	P62320 [55-64]		0	1218.68	344761	337766	252189	341677	332292	296525	2	1.21	40.6285
Q91VB8	Alpha globin 1 OS=Mus musculus OX=10090 GN=Hba-a1 PE=1 SV=1	31	4	15	4	142	15.1	8.22	3.16799e+06	3.30049e+06	2.74187e+06	3.21336e+06	2.42134e+06	2.13843e+06
	Annotated Sequence	Modifications	# Protein Groups	# Proteins	# PSMs	Master Protein Accessions	Positions in Master Proteins	Modifications in Master Proteins	# Missed Cleavages	Theo. MH+ [Da]	Abundance: F1: Sample, IgG1	Abundance: F2: Sample, IgG2	Abundance: F3: Sample, IgG3	Abundance: F4: Sample, IP1	Abundance: F5: Sample, IP2	Abundance: F6: Sample, IP3	Charge (by Search Engine): Sequest HT	DeltaM [ppm] (by Search Engine): Sequest HT	RT [min] (by Search Engine): Sequest HT
	[R].MFASFPTTK.[T]		1	2	4	Q91VB8	Q91VB8 [33-41]		0	1029.51	589276	738287	501101	787932	429921	475855	2	-2.14	40.3195
	[K].IGGHGAEYGAEALER.[M]		1	2	5	Q91VB8	Q91VB8 [18-32]		0	1529.73	1.17089e+06	1.51659e+06	1.0141e+06	1.06205e+06	981109	895703	3	-0.52	31.7086
	[K].FLASVSTVLTSK.[Y]		1	2	4	Q91VB8	Q91VB8 [129-140]		0	1252.71	264997	269986	242597	798418	548224	439305	2	0.61	48.0585
	[-].MVLSGEDK.[S]	1xMet-loss [N-Term]	1	2	2	Q91VB8	Q91VB8 [1-8]	Q91VB8 1xMet-loss [N-Term]	0	747.388	1142821	775626	984066	564965	462090	327564	2	-4.61	6.0422
P62751	60S ribosomal protein L23a OS=Mus musculus OX=10090 GN=Rpl23a PE=1 SV=1	8	1	2	1	156	17.7	10.45	455288	448761	305425	429697	447365	475113
	Annotated Sequence	Modifications	# Protein Groups	# Proteins	# PSMs	Master Protein Accessions	Positions in Master Proteins	Modifications in Master Proteins	# Missed Cleavages	Theo. MH+ [Da]	Abundance: F1: Sample, IgG1	Abundance: F2: Sample, IgG2	Abundance: F3: Sample, IgG3	Abundance: F4: Sample, IP1	Abundance: F5: Sample, IP2	Abundance: F6: Sample, IP3	Charge (by Search Engine): Sequest HT	DeltaM [ppm] (by Search Engine): Sequest HT	RT [min] (by Search Engine): Sequest HT
	[R].LAPDYDALDVANK.[I]		1	1	2	P62751	P62751 [140-152]		0	1404.7	455288	448761	305425	429697	447365	475113	2	0.27	42.3806
E9Q4B1	Protein chibby homolog 2 OS=Mus musculus OX=10090 GN=Cby2 PE=3 SV=1	4	2	20	2	419	48.7	6.49	815922	939228	787001	438864	627987	646601
	Annotated Sequence	Modifications	# Protein Groups	# Proteins	# PSMs	Master Protein Accessions	Positions in Master Proteins	Modifications in Master Proteins	# Missed Cleavages	Theo. MH+ [Da]	Abundance: F1: Sample, IgG1	Abundance: F2: Sample, IgG2	Abundance: F3: Sample, IgG3	Abundance: F4: Sample, IP1	Abundance: F5: Sample, IP2	Abundance: F6: Sample, IP3	Charge (by Search Engine): Sequest HT	DeltaM [ppm] (by Search Engine): Sequest HT	RT [min] (by Search Engine): Sequest HT
	[R].ALQQLLEQR.[Q]		1	2	19	E9Q4B1	E9Q4B1 [226-234]		0	1098.63	491196	517734	339285	438864	442788	365656	2	-0.83	41.8796
	[R].LLQEENR.[A]		1	2	1	E9Q4B1	E9Q4B1 [345-351]		0	901.474	324725	421494	447716		185200	280945	2	0.27	13.154
P56480	ATP synthase subunit beta, mitochondrial OS=Mus musculus OX=10090 GN=Atp5f1b PE=1 SV=2	16	6	18	6	529	56.3	5.34	3.3415e+06	3.49408e+06	2.53682e+06	3.08604e+06	2.92104e+06	3.01553e+06
	Annotated Sequence	Modifications	# Protein Groups	# Proteins	# PSMs	Master Protein Accessions	Positions in Master Proteins	Modifications in Master Proteins	# Missed Cleavages	Theo. MH+ [Da]	Abundance: F1: Sample, IgG1	Abundance: F2: Sample, IgG2	Abundance: F3: Sample, IgG3	Abundance: F4: Sample, IP1	Abundance: F5: Sample, IP2	Abundance: F6: Sample, IP3	Charge (by Search Engine): Sequest HT	DeltaM [ppm] (by Search Engine): Sequest HT	RT [min] (by Search Engine): Sequest HT
	[K].IGLFGGAGVGK.[T]		1	1	3	P56480	P56480 [202-212]		0	975.562	1557835	1.54919e+06	1.09051e+06	1.18969e+06	1.13514e+06	1.08176e+06	2	-1.07	43.1631
	[K].VVDLLAPYAK.[G]		1	1	4	P56480	P56480 [189-198]		0	1088.64	1.1385e+06	1.11273e+06	800542	784882	651757	885823	2	-0.94	47.5522
	[R].FTQAGSEVSALLGR.[I]		1	1	6	P56480	P56480 [311-324]		0	1435.75	533555	608435	522475	744415	790371	764341	2	-0.16	49.8108
	[R].VALTGLTVAEYFR.[D]		1	1	2	P56480	P56480 [282-294]		0	1439.79	36665.8	39877.9	32410.8	74268.4			2	-0.02	56.1166
	[R].LVLEVAQHLGESTVR.[T]		1	1	2	P56480	P56480 [95-109]		0	1650.92		73079.6		104744	127677	123113	3	2.81	46.6586
	[R].AIAELGIYPAVDPLDSTSR.[I]		1	1	1	P56480	P56480 [388-406]		0	1988.03	74949.6	110774	90880.5	188045	216095	160486	2	0.35	55.0285
Q8R326	Paraspeckle component 1 OS=Mus musculus OX=10090 GN=Pspc1 PE=1 SV=1	5	3	4	3	523	58.7	6.67	735160	732972	579594	655244	664423	681888
	Annotated Sequence	Modifications	# Protein Groups	# Proteins	# PSMs	Master Protein Accessions	Positions in Master Proteins	Modifications in Master Proteins	# Missed Cleavages	Theo. MH+ [Da]	Abundance: F1: Sample, IgG1	Abundance: F2: Sample, IgG2	Abundance: F3: Sample, IgG3	Abundance: F4: Sample, IP1	Abundance: F5: Sample, IP2	Abundance: F6: Sample, IP3	Charge (by Search Engine): Sequest HT	DeltaM [ppm] (by Search Engine): Sequest HT	RT [min] (by Search Engine): Sequest HT
	[R].YGEPSEVFINR.[D]		1	2	1	Q8R326	Q8R326 [104-114]		0	1310.64	367245	400271	273455	358345	328027	353550	2	1.24	40.5965
	[K].AVVVVDDR.[G]		1	1	2	Q8R326	Q8R326 [184-191]		0	872.484	226830	197088	192421	175892	194831	188799	2	0.4	20.9297
	[K].AELDGTILK.[S]		1	1	1	Q8R326	Q8R326 [134-142]		0	959.541	141085	135613	113717	121007	141565	139539	2	-2.41	36.2738
Q8BQ46	TAF15 RNA polymerase II, TATA box binding protein (TBP)-associated factor OS=Mus musculus OX=10090 GN=Taf15 PE=1 SV=1	20	8	78	6	557	58.6	8.4	1.24324e+07	9.23621e+06	8.06484e+06	1.54371e+07	1.39535e+07	1.31954e+07
	Annotated Sequence	Modifications	# Protein Groups	# Proteins	# PSMs	Master Protein Accessions	Positions in Master Proteins	Modifications in Master Proteins	# Missed Cleavages	Theo. MH+ [Da]	Abundance: F1: Sample, IgG1	Abundance: F2: Sample, IgG2	Abundance: F3: Sample, IgG3	Abundance: F4: Sample, IP1	Abundance: F5: Sample, IP2	Abundance: F6: Sample, IP3	Charge (by Search Engine): Sequest HT	DeltaM [ppm] (by Search Engine): Sequest HT	RT [min] (by Search Engine): Sequest HT
	[R].GGSGSGSGGYGGDR.[S]		1	2	6	Q8BQ46	Q8BQ46 [506-519]		0	1170.48	534694	637918	427392	434999	331000	549064	2	1.1	7.3129
	[R].SGGGYGGDR.[SG]		1	1	26	Q8BQ46	Q8BQ46 [421-429]; [430-438]		0	825.349	2.63744e+06	838091	488107	1944804	905973	573782	2	-1.64	3.3951
	[R].ENYSHHTQDDRR.[D]		1	1	11	Q8BQ46	Q8BQ46 [152-163]		1	1557.68	1.89506e+06	1188391	1.54983e+06	3.36108e+06	2.23092e+06	1.92513e+06	3	0.47	5.9082
	[R].ENYSHHTQDDR.[R]		1	1	9	Q8BQ46	Q8BQ46 [152-162]		0	1401.58	409883		413578				3	-0.23	6.3774
	[K].GEATVSFDDPPSAK.[A]		2	5	13	G3UXT7; Q8BQ46	G3UXT7 [26-39]; Q8BQ46 [282-295]		0	1420.66	4.69218e+06	4626133	3.82308e+06	4344396	4769531	4.5221e+06	2	0.25	33.6607
	[K].AAIDWFDGK.[E]		2	5	6	G3UXT7; Q8BQ46	G3UXT7 [40-48]; Q8BQ46 [296-304]		0	1022.49	1.935e+06	1.82155e+06	1.36286e+06	5.25758e+06	5.64876e+06	5.38865e+06	2	-0.57	48.4697
	[GR].SGGYGGDR.[SG]		1	2	5	Q8BQ46	Q8BQ46 [512-519]; [520-527]; [528-535]		0	768.327	328122	124128					2	-2.87	1.5085
	[K].QSSYGQQSYNNQGQQNTESSGGQGGR.[A]		1	1	2	Q8BQ46	Q8BQ46 [75-100]		0	2747.16				94210.8	67345.9	236690	2	-0.72	19.5616
P05214	Tubulin alpha-3 chain OS=Mus musculus OX=10090 GN=Tuba3b PE=1 SV=1	34	13	90	2	450	49.9	5.1	2.88546e+07	1.97514e+07	2.26254e+07	3.46933e+07	2.9284e+07	3.01096e+07
	Annotated Sequence	Modifications	# Protein Groups	# Proteins	# PSMs	Master Protein Accessions	Positions in Master Proteins	Modifications in Master Proteins	# Missed Cleavages	Theo. MH+ [Da]	Abundance: F1: Sample, IgG1	Abundance: F2: Sample, IgG2	Abundance: F3: Sample, IgG3	Abundance: F4: Sample, IP1	Abundance: F5: Sample, IP2	Abundance: F6: Sample, IP3	Charge (by Search Engine): Sequest HT	DeltaM [ppm] (by Search Engine): Sequest HT	RT [min] (by Search Engine): Sequest HT
	[R].IHFPLATYAPVISAEK.[A]		2	6	19	P05214; P05213	P05214 [265-280]; P05213 [265-280]		0	1756.96	264893	283009	263372	528865	764736	688612	3	-0.07	52.9096
	[R].NLDIERPTYTNLNR.[L]		3	8	8	P05214; Q9JJZ2; P05213	P05214 [216-229]; Q9JJZ2 [216-229]; P05213 [216-229]		0	1718.88	2.99159e+06	2.99757e+06	1.7742e+06	5.36299e+06	4.51764e+06	3.86188e+06	3	0.34	39.2638
	[K].VGINYQPPTVVPGGDLAK.[V]		3	7	6	P05214; Q9JJZ2; P05213	P05214 [353-370]; Q9JJZ2 [353-370]; P05213 [353-370]		0	1824.99	2.99451e+06	3.01272e+06	2.11146e+06	4854104	4.60688e+06	4.74313e+06	2	1.43	47.7849
	[K].TIGGGDDSFNTFFSETGAGK.[H]		2	5	2	P05214; P05213	P05214 [41-60]; P05213 [41-60]		0	2007.89	225592	264343	237519	1.12911e+06	1.1317e+06	1200039	2	2.68	53.4008
	[R].TIQFVDWCPTGFK.[V]	1xCarbamidomethyl [C8]	2	4	5	P05214; Q9JJZ2	P05214 [340-352]; Q9JJZ2 [340-352]		0	1598.77	79673.7	80062.3	72851.3	892775	843963	794567	2	0.68	55.1979
	[R].QLFHPEQLITGK.[E-]		3	12	13	P05214; Q9JJZ2; P05213	P05214 [85-96]; Q9JJZ2 [85-96]; P05213 [85-96]		0	1410.77	643219	743669	461617	813886	841095	821296	3	-1.19	45.6588
	[R].AVFVDLEPTVVDEVR.[T]		1	1	3	P05214	P05214 [65-79]		0	1687.89	579146	685543	737774	2.22549e+06	2274332	2.57935e+06	2	1.03	54.3011
	[K].DVNAAIATIK.[T]		2	4	13	P05214; P05213	P05214 [327-336]; P05213 [327-336]		0	1015.58	5.36179e+06	5639470	5.86147e+06	7009959	7204520	8526229	2	-1.14	37.9899
	[K].EDAANNYAR.[G]		3	10	8	P05214; Q9JJZ2; P05213	P05214 [97-105]; Q9JJZ2 [97-105]; P05213 [97-105]		0	1023.45	2.38539e+06	2330014	1.60261e+06	1.32478e+06	1.53489e+06	1.68524e+06	2	-2.12	11.3319
	[K].EIVDLVLDR.[I]		1	1	5	P05214	P05214 [113-121]		0	1071.6	1.04395e+06	1141338	827818	2.38112e+06	1.9887e+06	2.02376e+06	2	-1.12	50.7695
	[R].EDLAALEK.[D]		2	3	2	P05214; Q9JJZ2	P05214 [423-430]; Q9JJZ2 [423-430]		0	888.467	9741653		6515015	4981867			2	-2.41	29.9416
	[R].LSVDYGKK.[S]		2	7	2	P05214; P05213	P05214 [157-164]; P05213 [157-164]		1	909.504	1.47445e+06	1.2315e+06	1.16847e+06	1.6411e+06	1.77837e+06	1.5696e+06	2	-0.34	17.0891
	[R].LSVDYGK.[K]		2	7	4	P05214; P05213	P05214 [157-163]; P05213 [157-163]		0	781.409	1.06871e+06	1.34212e+06	991172	1.54726e+06	1.79714e+06	1.61593e+06	2	-3.22	22.8997
Q9Z1F9	SUMO-activating enzyme subunit 2 OS=Mus musculus OX=10090 GN=Uba2 PE=1 SV=1	2	1	2	1	638	70.5	5.24	137174	132894	99452.3	119743	138351	142378
	Annotated Sequence	Modifications	# Protein Groups	# Proteins	# PSMs	Master Protein Accessions	Positions in Master Proteins	Modifications in Master Proteins	# Missed Cleavages	Theo. MH+ [Da]	Abundance: F1: Sample, IgG1	Abundance: F2: Sample, IgG2	Abundance: F3: Sample, IgG3	Abundance: F4: Sample, IP1	Abundance: F5: Sample, IP2	Abundance: F6: Sample, IP3	Charge (by Search Engine): Sequest HT	DeltaM [ppm] (by Search Engine): Sequest HT	RT [min] (by Search Engine): Sequest HT
	[R].ELAEAVSGGR.[V]		1	1	2	Q9Z1F9	Q9Z1F9 [10-19]		0	988.506	137174	132894	99452.3	119743	138351	142378	2	-3.85	20.5559
Q9WUL7	ADP-ribosylation factor-like protein 3 OS=Mus musculus OX=10090 GN=Arl3 PE=1 SV=1	6	1	4	1	182	20.5	7.24	376132	386320	267475	375269	356100	345668
	Annotated Sequence	Modifications	# Protein Groups	# Proteins	# PSMs	Master Protein Accessions	Positions in Master Proteins	Modifications in Master Proteins	# Missed Cleavages	Theo. MH+ [Da]	Abundance: F1: Sample, IgG1	Abundance: F2: Sample, IgG2	Abundance: F3: Sample, IgG3	Abundance: F4: Sample, IP1	Abundance: F5: Sample, IP2	Abundance: F6: Sample, IP3	Charge (by Search Engine): Sequest HT	DeltaM [ppm] (by Search Engine): Sequest HT	RT [min] (by Search Engine): Sequest HT
	[R].ILLLGLDNAGK.[T]		1	2	4	Q9WUL7	Q9WUL7 [20-30]		0	1126.68	376132	386320	267475	375269	356100	345668	2	0.09	50.4585
Q9CXS4	Centromere protein V OS=Mus musculus OX=10090 GN=Cenpv PE=1 SV=2	8	2	5	2	252	27.5	9.79	398894	454725	202280	470251	407018	361518
	Annotated Sequence	Modifications	# Protein Groups	# Proteins	# PSMs	Master Protein Accessions	Positions in Master Proteins	Modifications in Master Proteins	# Missed Cleavages	Theo. MH+ [Da]	Abundance: F1: Sample, IgG1	Abundance: F2: Sample, IgG2	Abundance: F3: Sample, IgG3	Abundance: F4: Sample, IP1	Abundance: F5: Sample, IP2	Abundance: F6: Sample, IP3	Charge (by Search Engine): Sequest HT	DeltaM [ppm] (by Search Engine): Sequest HT	RT [min] (by Search Engine): Sequest HT
	[R].SGATGGLSGGESR.[A]		1	1	4	Q9CXS4	Q9CXS4 [18-30]		0	1135.53	199358	223773	202280	241493	217507	201679	2	-3.64	11.806
	[R].HFIVPASR.[F]		1	1	1	Q9CXS4	Q9CXS4 [161-168]		0	926.521	199535	230951		228758	189511	159839	2	1.81	23.5954
Q3TJZ6	Protein FAM98A OS=Mus musculus OX=10090 GN=Fam98a PE=1 SV=1	7	3	12	3	515	55	8.95	2.78158e+06	2.49773e+06	1.98445e+06	3.20464e+06	2574872	2.78983e+06
	Annotated Sequence	Modifications	# Protein Groups	# Proteins	# PSMs	Master Protein Accessions	Positions in Master Proteins	Modifications in Master Proteins	# Missed Cleavages	Theo. MH+ [Da]	Abundance: F1: Sample, IgG1	Abundance: F2: Sample, IgG2	Abundance: F3: Sample, IgG3	Abundance: F4: Sample, IP1	Abundance: F5: Sample, IP2	Abundance: F6: Sample, IP3	Charge (by Search Engine): Sequest HT	DeltaM [ppm] (by Search Engine): Sequest HT	RT [min] (by Search Engine): Sequest HT
	[K].IEAINQAIANEYEVR.[R]		1	2	5	Q3TJZ6	Q3TJZ6 [204-218]		0	1732.89	830458	791425	560013	1.11332e+06	1.07116e+06	1166017	2	1.76	47.9564
	[K].AQEGGGSEVFQELK.[G]		1	2	3	Q3TJZ6	Q3TJZ6 [134-147]		0	1478.71	721140	632842	499039	963810	893078	926198	2	0.03	40.7198
	[K].TACAINK.[V]	1xCarbamidomethyl [C3]	1	3	4	Q3TJZ6	Q3TJZ6 [290-296]		0	777.392	1.22998e+06	1073460	925393	1.12752e+06	610630	697617	2	-0.51	6.4909
Q921R2	40S ribosomal protein S13 OS=Mus musculus OX=10090 GN=Rps13 PE=1 SV=1	9	1	1	1	140	16.1	10.71	105173	101250	72784.9	101239	118700	96886.6
	Annotated Sequence	Modifications	# Protein Groups	# Proteins	# PSMs	Master Protein Accessions	Positions in Master Proteins	Modifications in Master Proteins	# Missed Cleavages	Theo. MH+ [Da]	Abundance: F1: Sample, IgG1	Abundance: F2: Sample, IgG2	Abundance: F3: Sample, IgG3	Abundance: F4: Sample, IP1	Abundance: F5: Sample, IP2	Abundance: F6: Sample, IP3	Charge (by Search Engine): Sequest HT	DeltaM [ppm] (by Search Engine): Sequest HT	RT [min] (by Search Engine): Sequest HT
	[K].GLTPSQIGVILR.[D]		1	2	1	Q921R2	Q921R2 [44-55]		0	1253.76	105173	101250	72784.9	101239	118700	96886.6	2	1.51	51.265
Q5FWK3	Rho GTPase-activating protein 1 OS=Mus musculus OX=10090 GN=Arhgap1 PE=1 SV=1	2	1	2	1	439	50.4	6.44	111916	136792	78815.4	93544.4	104396	89507.4
	Annotated Sequence	Modifications	# Protein Groups	# Proteins	# PSMs	Master Protein Accessions	Positions in Master Proteins	Modifications in Master Proteins	# Missed Cleavages	Theo. MH+ [Da]	Abundance: F1: Sample, IgG1	Abundance: F2: Sample, IgG2	Abundance: F3: Sample, IgG3	Abundance: F4: Sample, IP1	Abundance: F5: Sample, IP2	Abundance: F6: Sample, IP3	Charge (by Search Engine): Sequest HT	DeltaM [ppm] (by Search Engine): Sequest HT	RT [min] (by Search Engine): Sequest HT
	[K].LEQLGIPR.[Q]		1	2	2	Q5FWK3	Q5FWK3 [201-208]		0	925.547	111916	136792	78815.4	93544.4	104396	89507.4	2	1.22	36.9973
P09041	Phosphoglycerate kinase 2 OS=Mus musculus OX=10090 GN=Pgk2 PE=1 SV=4	12	5	23	5	417	44.8	6.8	1.70365e+06	1.9287e+06	1.25418e+06	1.49082e+06	1.42608e+06	1.60233e+06
	Annotated Sequence	Modifications	# Protein Groups	# Proteins	# PSMs	Master Protein Accessions	Positions in Master Proteins	Modifications in Master Proteins	# Missed Cleavages	Theo. MH+ [Da]	Abundance: F1: Sample, IgG1	Abundance: F2: Sample, IgG2	Abundance: F3: Sample, IgG3	Abundance: F4: Sample, IP1	Abundance: F5: Sample, IP2	Abundance: F6: Sample, IP3	Charge (by Search Engine): Sequest HT	DeltaM [ppm] (by Search Engine): Sequest HT	RT [min] (by Search Engine): Sequest HT
	[K].LGDVYVNDAFGTAHR.[A]		1	3	6	P09041	P09041 [157-171]		0	1634.79	603806	698302	410468	510343	557715	493469	3	-0.05	42.2082
	[K].NNQITNNQR.[I]		1	3	7	P09041	P09041 [31-39]		0	1101.54	496732	579362	412457	320020	249496	405167	2	1.21	7.3171
	[K].ELDYFSK.[A]		1	1	5	P09041	P09041 [193-199]		0	901.43	223769	254496	149377	285103	287263	265548	2	-0.6	35.6199
	[K].INAQIVAQAK.[L]		1	1	4	P09041	P09041 [323-332]		0	1055.62	215675	218042	155759	189567	177628	237755	2	-1.4	27.5412
	[K].VEAFQASLSK.[L]		1	1	1	P09041	P09041 [147-156]		0	1079.57	163671	178497	126117	185786	153975	200395	2	1.21	33.3031
P52480	Pyruvate kinase PKM OS=Mus musculus OX=10090 GN=Pkm PE=1 SV=4	10	5	17	5	531	57.8	7.47	2.38406e+06	2.14178e+06	1.5268e+06	2.82001e+06	2.28523e+06	2.65574e+06
	Annotated Sequence	Modifications	# Protein Groups	# Proteins	# PSMs	Master Protein Accessions	Positions in Master Proteins	Modifications in Master Proteins	# Missed Cleavages	Theo. MH+ [Da]	Abundance: F1: Sample, IgG1	Abundance: F2: Sample, IgG2	Abundance: F3: Sample, IgG3	Abundance: F4: Sample, IP1	Abundance: F5: Sample, IP2	Abundance: F6: Sample, IP3	Charge (by Search Engine): Sequest HT	DeltaM [ppm] (by Search Engine): Sequest HT	RT [min] (by Search Engine): Sequest HT
	[R].NTGIICTIGPASR.[S]	1xCarbamidomethyl [C6]	1	7	6	P52480	P52480 [44-56]		0	1359.7	326279	333084	273493	398330	381250	360908	2	-0.65	38.4715
	[R].LDIDSAPITAR.[N]		1	8	5	P52480	P52480 [33-43]		0	1171.63	662589	613531	380257	630936	700493	765618	2	-2.44	39.2031
	[R].GDLGIEIPAEK.[V]		1	4	1	P52480	P52480 [295-305]		0	1141.61	543686	504516	406571	703256	561477	692373	2	-0.06	43.0497
	[K].IENHEGVR.[R]		1	1	3	P52480	P52480 [271-278]		0	953.48	851504	690650	466478	1.08749e+06	642014	836844	2	-1.65	6.7255
	[R].KAADVHEVRK.[V]		1	1	2	P52480	P52480 [247-256]		2	1152.65							3	-3.45	5.7348
Q8VDM4	26S proteasome non-ATPase regulatory subunit 2 OS=Mus musculus OX=10090 GN=Psmd2 PE=1 SV=1	1	1	2	1	908	100.1	5.17	76118.5	49821.8	66301.1	54871.5	90489.5	95739.1
	Annotated Sequence	Modifications	# Protein Groups	# Proteins	# PSMs	Master Protein Accessions	Positions in Master Proteins	Modifications in Master Proteins	# Missed Cleavages	Theo. MH+ [Da]	Abundance: F1: Sample, IgG1	Abundance: F2: Sample, IgG2	Abundance: F3: Sample, IgG3	Abundance: F4: Sample, IP1	Abundance: F5: Sample, IP2	Abundance: F6: Sample, IP3	Charge (by Search Engine): Sequest HT	DeltaM [ppm] (by Search Engine): Sequest HT	RT [min] (by Search Engine): Sequest HT
	[R].FGGSGSQVDSAR.[M]		1	1	2	Q8VDM4	Q8VDM4 [358-369]		0	1167.54	76118.5	49821.8	66301.1	54871.5	90489.5	95739.1	2	-1.72	16.4825
B8JK33	Heterogeneous nuclear ribonucleoprotein M OS=Mus musculus OX=10090 GN=Hnrnpm PE=1 SV=1	7	4	13	4	640	68.1	8.32	1.58094e+06	1.49294e+06	1.00332e+06	1.74783e+06	1.68735e+06	1.69246e+06
	Annotated Sequence	Modifications	# Protein Groups	# Proteins	# PSMs	Master Protein Accessions	Positions in Master Proteins	Modifications in Master Proteins	# Missed Cleavages	Theo. MH+ [Da]	Abundance: F1: Sample, IgG1	Abundance: F2: Sample, IgG2	Abundance: F3: Sample, IgG3	Abundance: F4: Sample, IP1	Abundance: F5: Sample, IP2	Abundance: F6: Sample, IP3	Charge (by Search Engine): Sequest HT	DeltaM [ppm] (by Search Engine): Sequest HT	RT [min] (by Search Engine): Sequest HT
	[K].VKEDPDGEHAR.[R]		1	4	2	B8JK33	B8JK33 [143-153]		1	1252.59	331801	209915		349492	304134	106198	3	-0.2	6.1394
	[R].INEILSNALK.[R]		1	4	4	B8JK33	B8JK33 [332-341]		0	1114.65	369418	375258	268923	539693	513768	579072	2	-1.2	43.0371
	[R].VGSEIER.[M]		1	4	5	B8JK33	B8JK33 [390-396]		0	789.41	768169	797065	664548	749317	743402	915222	2	-2.51	11.5851
	[R].MGANSLER.[M]		1	3	2	B8JK33	B8JK33 [531-538]; [544-551]		0	877.42	111556	110705	69853.3	109330	126047	91971.7	2	1.37	18.0439
P42932	T-complex protein 1 subunit theta OS=Mus musculus OX=10090 GN=Cct8 PE=1 SV=3	13	6	21	6	548	59.5	5.62	2.00834e+06	2.14068e+06	1.62446e+06	1.88088e+06	1.8163e+06	1.72684e+06
	Annotated Sequence	Modifications	# Protein Groups	# Proteins	# PSMs	Master Protein Accessions	Positions in Master Proteins	Modifications in Master Proteins	# Missed Cleavages	Theo. MH+ [Da]	Abundance: F1: Sample, IgG1	Abundance: F2: Sample, IgG2	Abundance: F3: Sample, IgG3	Abundance: F4: Sample, IP1	Abundance: F5: Sample, IP2	Abundance: F6: Sample, IP3	Charge (by Search Engine): Sequest HT	DeltaM [ppm] (by Search Engine): Sequest HT	RT [min] (by Search Engine): Sequest HT
	[K].LFVTNDAATILR.[E]		1	4	4	P42932	P42932 [63-74]		0	1333.75	252435	271432	219370	277542	239181	277554	2	0.91	50.3556
	[K].LATNAAVTVLR.[V]		1	2	4	P42932	P42932 [510-520]		0	1128.67	306899	395860	279276	295029	332301	212403	2	-0.1	37.6509
	[K].FAEAFEAIPR.[A]		1	3	6	P42932	P42932 [441-450]		0	1150.59	513176	524120	342125	544656	513919	495294	2	-0.14	45.9235
	[R].DVDEVSSLLR.[T]		1	3	3	P42932	P42932 [156-165]		0	1132.58	193600	218767	148271	182860	169515	196696	2	-0.09	47.2968
	[K].HFSGLEEAVYR.[N]		1	3	1	P42932	P42932 [21-31]		0	1307.64	340812	285843	323570	279740	254453	223569	2	-1.01	38.3838
	[K].AIAGTGANVIVTGGK.[V]		1	3	3	P42932	P42932 [282-296]		0	1328.75	401414	444664	311845	301058	306931	321321	2	-2.08	34.1631
Q8BL97	Serine/arginine-rich splicing factor 7 OS=Mus musculus OX=10090 GN=Srsf7 PE=1 SV=1	3	1	2	1	267	30.8	11.9	163883	188724	128471	147258	147584	134204
	Annotated Sequence	Modifications	# Protein Groups	# Proteins	# PSMs	Master Protein Accessions	Positions in Master Proteins	Modifications in Master Proteins	# Missed Cleavages	Theo. MH+ [Da]	Abundance: F1: Sample, IgG1	Abundance: F2: Sample, IgG2	Abundance: F3: Sample, IgG3	Abundance: F4: Sample, IP1	Abundance: F5: Sample, IP2	Abundance: F6: Sample, IP3	Charge (by Search Engine): Sequest HT	DeltaM [ppm] (by Search Engine): Sequest HT	RT [min] (by Search Engine): Sequest HT
	[R].AFSYYGPLR.[T]		1	4	2	Q8BL97	Q8BL97 [59-67]		0	1073.54	163883	188724	128471	147258	147584	134204	2	-0.43	43.42
D3Z3N4	Heterogeneous nuclear ribonucleoprotein H3 OS=Mus musculus OX=10090 GN=Hnrnph3 PE=1 SV=1	10	3	15	3	346	36.8	6.87	954008	943962	674891	987074	988547	928036
	Annotated Sequence	Modifications	# Protein Groups	# Proteins	# PSMs	Master Protein Accessions	Positions in Master Proteins	Modifications in Master Proteins	# Missed Cleavages	Theo. MH+ [Da]	Abundance: F1: Sample, IgG1	Abundance: F2: Sample, IgG2	Abundance: F3: Sample, IgG3	Abundance: F4: Sample, IP1	Abundance: F5: Sample, IP2	Abundance: F6: Sample, IP3	Charge (by Search Engine): Sequest HT	DeltaM [ppm] (by Search Engine): Sequest HT	RT [min] (by Search Engine): Sequest HT
	[R].STGEAFVQFASK.[E]		1	2	7	D3Z3N4	D3Z3N4 [56-67]		0	1271.63	577640	636597	424956	560863	628984	581048	2	0.2	41.9937
	[R].VHIDIGADGR.[A]		1	2	6	D3Z3N4	D3Z3N4 [223-232]		0	1052.55	205550	159964	144129	247440	234082	236907	2	-1.12	27.8746
	[K].HNGPNDASDGTVR.[L]		1	3	2	D3Z3N4	D3Z3N4 [7-19]		0	1339.6	170819	147402	105807	178771	125481	110081	2	-0.33	7.9394
Q61171	Peroxiredoxin-2 OS=Mus musculus OX=10090 GN=Prdx2 PE=1 SV=3	6	1	8	1	198	21.8	5.41	464380	458069	356507	468511	468899	424724
	Annotated Sequence	Modifications	# Protein Groups	# Proteins	# PSMs	Master Protein Accessions	Positions in Master Proteins	Modifications in Master Proteins	# Missed Cleavages	Theo. MH+ [Da]	Abundance: F1: Sample, IgG1	Abundance: F2: Sample, IgG2	Abundance: F3: Sample, IgG3	Abundance: F4: Sample, IP1	Abundance: F5: Sample, IP2	Abundance: F6: Sample, IP3	Charge (by Search Engine): Sequest HT	DeltaM [ppm] (by Search Engine): Sequest HT	RT [min] (by Search Engine): Sequest HT
	[R].QITVNDLPVGR.[S]		1	1	8	Q61171	Q61171 [140-150]		0	1211.67	464380	458069	356507	468511	468899	424724	2	0.83	41.3717
Q03265	ATP synthase subunit alpha, mitochondrial OS=Mus musculus OX=10090 GN=Atp5f1a PE=1 SV=1	23	12	69	12	553	59.7	9.19	7.59882e+06	7.48615e+06	5.59019e+06	7.7762e+06	7.86903e+06	7.42442e+06
	Annotated Sequence	Modifications	# Protein Groups	# Proteins	# PSMs	Master Protein Accessions	Positions in Master Proteins	Modifications in Master Proteins	# Missed Cleavages	Theo. MH+ [Da]	Abundance: F1: Sample, IgG1	Abundance: F2: Sample, IgG2	Abundance: F3: Sample, IgG3	Abundance: F4: Sample, IP1	Abundance: F5: Sample, IP2	Abundance: F6: Sample, IP3	Charge (by Search Engine): Sequest HT	DeltaM [ppm] (by Search Engine): Sequest HT	RT [min] (by Search Engine): Sequest HT
	[R].ILGADTSVDLEETGR.[V]		1	3	6	Q03265	Q03265 [59-73]		0	1575.79	302292	275482	278456	442532	554613	566610	2	-0.41	42.4471
	[K].HALIIYDDLSK.[Q]		1	2	5	Q03265	Q03265 [306-316]		0	1287.69	719918	663424	514963	659230	644806	541847	2	1.15	41.949
	[K].TSIAIDTIINQK.[R]		1	2	2	Q03265	Q03265 [219-230]		0	1316.74	232381	214589	188670	345637	401432	445671	2	-1.06	47.0262
	[R].VLSIGDGIAR.[V]		1	2	9	Q03265	Q03265 [74-83]		0	1000.58	1.59427e+06	1.54965e+06	1.25633e+06	1.64819e+06	1678626	1.54878e+06	2	-0.55	38.8728
	[R].VVDALGNAIDGK.[G]		1	2	4	Q03265	Q03265 [150-161]		0	1171.63	497091	660266	431478	499086	562811	353632	2	-0.01	37.6824
	[R].VVDALGNAIDGKGPIGSK.[T]		1	2	3	Q03265	Q03265 [150-167]		1	1710.94	267851	252261	183506	253543	318647	357018	3	0.67	40.8568
	[R].TGAIVDVPVGEELLGR.[V]		1	2	7	Q03265	Q03265 [134-149]		0	1624.89	312631	386372	361144	641942	634906	692216	2	1.26	53.8926
	[K].AVDSLVPIGR.[G]		1	2	17	Q03265	Q03265 [195-204]		0	1026.59	1.69266e+06	1.76968e+06	1.06139e+06	1.89441e+06	1.85636e+06	1.71299e+06	2	-0.29	40.8929
	[R].EAYPGDVFYLHSR.[L]		1	2	2	Q03265	Q03265 [335-347]		0	1553.74	271217	286335	220566	418259	384378	421028	3	-1.66	44.6484
	[K].APGIIPR.[LI]		1	3	13	Q03265	Q03265 [176-182]		0	723.451	610650	607644	431747	407010	504923	477531	2	-4.09	25.7878
	[R].FNDGTDEK.[K]		1	2	3	Q03265	Q03265 [232-239]		0	925.39	418909	333800	290641	201832	166753	141337	2	-1.34	8.6042
	[K].ISEQSDAK.[L]		1	2	2	Q03265	Q03265 [532-539]		0	877.426	678951	486653	371293	364534	160766	165759	2	-0.21	5.6586
Q99PU5	Long-chain-fatty-acid--CoA ligase ACSBG1 OS=Mus musculus OX=10090 GN=Acsbg1 PE=1 SV=1	5	3	15	3	721	80.4	5.94	860018	929703	757312	698691	683147	844241
	Annotated Sequence	Modifications	# Protein Groups	# Proteins	# PSMs	Master Protein Accessions	Positions in Master Proteins	Modifications in Master Proteins	# Missed Cleavages	Theo. MH+ [Da]	Abundance: F1: Sample, IgG1	Abundance: F2: Sample, IgG2	Abundance: F3: Sample, IgG3	Abundance: F4: Sample, IP1	Abundance: F5: Sample, IP2	Abundance: F6: Sample, IP3	Charge (by Search Engine): Sequest HT	DeltaM [ppm] (by Search Engine): Sequest HT	RT [min] (by Search Engine): Sequest HT
	[R].IQEVAAQSGFIR.[R]		1	1	5	Q99PU5	Q99PU5 [383-394]		0	1318.71	242633	209662	234003	200175	246184	327986	2	0.56	38.1468
	[R].LADYLVLAR.[V]		1	1	9	Q99PU5	Q99PU5 [424-432]		0	1033.6	617386	720041	523309	421831	352293	430474	2	-0.59	47.7693
	[R].AASLDGAEEALWTTR.[A]		1	3	1	Q99PU5	Q99PU5 [68-82]		0	1590.78				76684.9	84669.6	85781.3	2	1.17	50.9315
P14206	40S ribosomal protein SA OS=Mus musculus OX=10090 GN=Rpsa PE=1 SV=4	10	2	8	2	295	32.8	4.87	587764	709195	528431	453007	460690	476726
	Annotated Sequence	Modifications	# Protein Groups	# Proteins	# PSMs	Master Protein Accessions	Positions in Master Proteins	Modifications in Master Proteins	# Missed Cleavages	Theo. MH+ [Da]	Abundance: F1: Sample, IgG1	Abundance: F2: Sample, IgG2	Abundance: F3: Sample, IgG3	Abundance: F4: Sample, IP1	Abundance: F5: Sample, IP2	Abundance: F6: Sample, IP3	Charge (by Search Engine): Sequest HT	DeltaM [ppm] (by Search Engine): Sequest HT	RT [min] (by Search Engine): Sequest HT
	[K].FAAATGATPIAGR.[F]		1	2	4	P14206	P14206 [90-102]		0	1203.65	471227	570419	428395	320284	343557	351875	2	0.46	30.6943
	[R].AIVAIENPADVSVISSR.[N]		1	2	4	P14206	P14206 [64-80]		0	1740.95	116537	138775	100036	132723	117133	124851	2	-0.35	49.9741
Q91YQ5	Dolichyl-diphosphooligosaccharide--protein glycosyltransferase subunit 1 OS=Mus musculus OX=10090 GN=Rpn1 PE=1 SV=1	6	3	9	3	608	68.5	6.46	613106	683933	433375	611271	602545	569262
	Annotated Sequence	Modifications	# Protein Groups	# Proteins	# PSMs	Master Protein Accessions	Positions in Master Proteins	Modifications in Master Proteins	# Missed Cleavages	Theo. MH+ [Da]	Abundance: F1: Sample, IgG1	Abundance: F2: Sample, IgG2	Abundance: F3: Sample, IgG3	Abundance: F4: Sample, IP1	Abundance: F5: Sample, IP2	Abundance: F6: Sample, IP3	Charge (by Search Engine): Sequest HT	DeltaM [ppm] (by Search Engine): Sequest HT	RT [min] (by Search Engine): Sequest HT
	[K].NIQVDSPYDISR.[A]		1	1	2	Q91YQ5	Q91YQ5 [381-392]		0	1406.69	109977	120972	89969.3	158223	111408	138643	2	-0.44	40.3949
	[K].AVTSEIAVLQSR.[L]		1	1	4	Q91YQ5	Q91YQ5 [526-537]		0	1273.71	370411	371169	254290	254412	331262	306338	2	1.57	42.1268
	[K].LPVALDPGSK.[I]		1	1	3	Q91YQ5	Q91YQ5 [118-127]		0	996.572	132718	191792	89115.5	198636	159875	124281	2	0.03	35.2301
Q99KP6	Pre-mRNA-processing factor 19 OS=Mus musculus OX=10090 GN=Prpf19 PE=1 SV=1	2	1	5	1	504	55.2	6.61	112380	141640	78917.4	96348	112164	92725.8
	Annotated Sequence	Modifications	# Protein Groups	# Proteins	# PSMs	Master Protein Accessions	Positions in Master Proteins	Modifications in Master Proteins	# Missed Cleavages	Theo. MH+ [Da]	Abundance: F1: Sample, IgG1	Abundance: F2: Sample, IgG2	Abundance: F3: Sample, IgG3	Abundance: F4: Sample, IP1	Abundance: F5: Sample, IP2	Abundance: F6: Sample, IP3	Charge (by Search Engine): Sequest HT	DeltaM [ppm] (by Search Engine): Sequest HT	RT [min] (by Search Engine): Sequest HT
	[K].STEQILATLK.[G]		1	1	5	Q99KP6	Q99KP6 [252-261]		0	1103.63	112380	141640	78917.4	96348	112164	92725.8	2	2.74	43.4634
Q8BGK6	Y+L amino acid transporter 2 OS=Mus musculus OX=10090 GN=Slc7a6 PE=1 SV=1	1	1	1	1	515	56.7	7.3	62432		45827.7	104800	87685	98920.9
	Annotated Sequence	Modifications	# Protein Groups	# Proteins	# PSMs	Master Protein Accessions	Positions in Master Proteins	Modifications in Master Proteins	# Missed Cleavages	Theo. MH+ [Da]	Abundance: F1: Sample, IgG1	Abundance: F2: Sample, IgG2	Abundance: F3: Sample, IgG3	Abundance: F4: Sample, IP1	Abundance: F5: Sample, IP2	Abundance: F6: Sample, IP3	Charge (by Search Engine): Sequest HT	DeltaM [ppm] (by Search Engine): Sequest HT	RT [min] (by Search Engine): Sequest HT
	[R].LFFVGSR.[E]		1	2	1	Q8BGK6	Q8BGK6 [342-348]		0	825.462	62432		45827.7	104800	87685	98920.9	2	-3.21	43.2675
Q9CQE8	RNA transcription, translation and transport factor protein OS=Mus musculus OX=10090 GN=RTRAF PE=1 SV=1	14	3	38	3	244	28.1	6.89	5.55978e+06	4.87359e+06	4.81342e+06	5.18679e+06	5.12895e+06	6.24481e+06
	Annotated Sequence	Modifications	# Protein Groups	# Proteins	# PSMs	Master Protein Accessions	Positions in Master Proteins	Modifications in Master Proteins	# Missed Cleavages	Theo. MH+ [Da]	Abundance: F1: Sample, IgG1	Abundance: F2: Sample, IgG2	Abundance: F3: Sample, IgG3	Abundance: F4: Sample, IP1	Abundance: F5: Sample, IP2	Abundance: F6: Sample, IP3	Charge (by Search Engine): Sequest HT	DeltaM [ppm] (by Search Engine): Sequest HT	RT [min] (by Search Engine): Sequest HT
	[K].NAEPLINLDVNNPDFK.[A]		1	1	4	Q9CQE8	Q9CQE8 [116-131]		0	1812.91	165742	158280	169465	376785	323273	351537	2	2.26	52.2117
	[K].EGLPVALEK.[H]		1	1	14	Q9CQE8	Q9CQE8 [177-185]		0	955.546	2.17256e+06	2116374	1974835	1.84292e+06	1.52592e+06	2.23191e+06	2	-1.8	38.2832
	[R].LTQDAVAK.[A]		1	1	20	Q9CQE8	Q9CQE8 [164-171]		0	845.473	3.22147e+06	2598941	2669116	2.96709e+06	3.27976e+06	3.66136e+06	2	-1.35	10.3601
H7BWX9	Small ubiquitin-related modifier 2 OS=Mus musculus OX=10090 GN=Sumo2 PE=1 SV=1	23	1	7	1	53	6	8.91	623728	1.11867e+06	775409	143367	155420	161090
	Annotated Sequence	Modifications	# Protein Groups	# Proteins	# PSMs	Master Protein Accessions	Positions in Master Proteins	Modifications in Master Proteins	# Missed Cleavages	Theo. MH+ [Da]	Abundance: F1: Sample, IgG1	Abundance: F2: Sample, IgG2	Abundance: F3: Sample, IgG3	Abundance: F4: Sample, IP1	Abundance: F5: Sample, IP2	Abundance: F6: Sample, IP3	Charge (by Search Engine): Sequest HT	DeltaM [ppm] (by Search Engine): Sequest HT	RT [min] (by Search Engine): Sequest HT
	[K].VAGQDGSVVQFK.[I]		1	9	7	H7BWX9	H7BWX9 [22-33]		0	1234.64	623728	1.11867e+06	775409	143367	155420	161090	2	-0.55	32.3924
Q3THW5	Histone H2A.V OS=Mus musculus OX=10090 GN=H2az2 PE=1 SV=3	20	3	33	1	128	13.5	10.58	209936	250296	161676	174960	179551	206910
	Annotated Sequence	Modifications	# Protein Groups	# Proteins	# PSMs	Master Protein Accessions	Positions in Master Proteins	Modifications in Master Proteins	# Missed Cleavages	Theo. MH+ [Da]	Abundance: F1: Sample, IgG1	Abundance: F2: Sample, IgG2	Abundance: F3: Sample, IgG3	Abundance: F4: Sample, IP1	Abundance: F5: Sample, IP2	Abundance: F6: Sample, IP3	Charge (by Search Engine): Sequest HT	DeltaM [ppm] (by Search Engine): Sequest HT	RT [min] (by Search Engine): Sequest HT
	[R].AGLQFPVGR.[VI]		4	16	17	Q64523; Q8BFU2; Q3THW5; P27661	Q64523 [22-30]; Q8BFU2 [22-30]; Q3THW5 [24-32]; P27661 [22-30]		0	944.531	52015932	51033116	35176676	39581424	47767204	52997204	2	0.26	41.036
	[R].GDEELDSLIK.[A]		1	4	3	Q3THW5	Q3THW5 [93-102]		0	1118.56	209936	250296	161676	174960	179551	206910	2	0.49	43.9363
	[R].HLQLAIR.[NG]		4	14	13	Q64523; Q8BFU2; Q3THW5; P27661	Q64523 [83-89]; Q8BFU2 [83-89]; Q3THW5 [86-92]; P27661 [83-89]		0	850.526	14906027	12753432	9673381	20149792	24297843	17351788	2	-1.69	28.742
A0A075B5Y4	Immunoglobulin heavy variable 1-81 (Fragment) OS=Mus musculus OX=10090 GN=Ighv1-81 PE=4 SV=1	53	6	39	4	117	13	8.79	1.17297e+07	1.10449e+07	7.48762e+06	1.42891e+07	1.12182e+07	1.39297e+07
	Annotated Sequence	Modifications	# Protein Groups	# Proteins	# PSMs	Master Protein Accessions	Positions in Master Proteins	Modifications in Master Proteins	# Missed Cleavages	Theo. MH+ [Da]	Abundance: F1: Sample, IgG1	Abundance: F2: Sample, IgG2	Abundance: F3: Sample, IgG3	Abundance: F4: Sample, IP1	Abundance: F5: Sample, IP2	Abundance: F6: Sample, IP3	Charge (by Search Engine): Sequest HT	DeltaM [ppm] (by Search Engine): Sequest HT	RT [min] (by Search Engine): Sequest HT
	[R].TGQGLEWIGEIYPR.[S]		1	1	2	A0A075B5Y4	A0A075B5Y4 [60-73]		0	1618.82	25561.2	34416	26633.3	496133	433651	550101	2	0.41	55.7367
	[K].SSSTAYMELR.[S-]		3	10	5	A0A075B5V1; A0A075B5Y4; A0A0A6YXN4	A0A075B5V1 [75-84]; A0A075B5Y4 [94-103]; A0A0A6YXN4 [94-103]		0	1144.53	124102	124306	119401	329604	327300	399742	2	-0.02	33.917
	[R].SLTSEDSAVYFCAR.[-S]	1xCarbamidomethyl [C12]	1	3	4	A0A075B5Y4	A0A075B5Y4 [104-117]		0	1605.72	345128	486495	323925	1.51511e+06	1.50296e+06	1.69082e+06	2	0.03	43.222
	[K].ATLTADK.[S]		2	17	19	A0A0G2JFL3; A0A075B5Y4	A0A0G2JFL3 [87-93]; A0A075B5Y4 [87-93]		0	719.393	1.08679e+07	1.01373e+07	6.88207e+06	11086087	8.55403e+06	1.08224e+07	1	0.17	7.4194
	[K].GKATLTADK.[S]		1	12	7	A0A075B5Y4	A0A075B5Y4 [85-93]		1	904.51	366976	262385	135593	750776	291743	323813	2	-2.26	5.7896
	[K].ASGYTFTSYGISWVK.[Q]		1	1	2	A0A075B5Y4	A0A075B5Y4 [43-57]		0	1666.81				111432	108548	142771	2	0.73	54.4141
O54734	Dolichyl-diphosphooligosaccharide--protein glycosyltransferase 48 kDa subunit OS=Mus musculus OX=10090 GN=Ddost PE=1 SV=2	11	5	14	5	441	49	5.83	1.10964e+06	1.06788e+06	836357	1.17413e+06	1.07099e+06	1.22297e+06
	Annotated Sequence	Modifications	# Protein Groups	# Proteins	# PSMs	Master Protein Accessions	Positions in Master Proteins	Modifications in Master Proteins	# Missed Cleavages	Theo. MH+ [Da]	Abundance: F1: Sample, IgG1	Abundance: F2: Sample, IgG2	Abundance: F3: Sample, IgG3	Abundance: F4: Sample, IP1	Abundance: F5: Sample, IP2	Abundance: F6: Sample, IP3	Charge (by Search Engine): Sequest HT	DeltaM [ppm] (by Search Engine): Sequest HT	RT [min] (by Search Engine): Sequest HT
	[R].TLVLLDNLNVR.[D]		1	1	3	O54734	O54734 [32-42]		0	1269.75	121006	123716	106509	188384	202631	182928	2	0.19	53.4049
	[R].NTLLIAGLQAR.[N]		1	1	7	O54734	O54734 [225-235]		0	1169.7	284852	269396	170694	243420	287798	275663	2	0.37	46.6197
	[K].SSLNPILFR.[G]		1	1	2	O54734	O54734 [175-183]		0	1046.6	311697	301964	227947	341136	279654	331036	2	-0.62	47.3486
	[R].DTHSLFFR.[S]		1	1	1	O54734	O54734 [43-50]		0	1022.51	122058	130911	146574	132146		130803	2	-0.22	39.6411
	[K].TADDPSLSLIK.[Y]		1	1	1	O54734	O54734 [63-73]		0	1159.62	270030	241891	184633	269046	300904	302536	2	0.08	40.6423
A0A140T8P3	Immunoglobulin kappa chain variable 15-103 (Fragment) OS=Mus musculus OX=10090 GN=Igkv15-103 PE=4 SV=2	10	1	3	1	115	12.5	7.8	158162	132925	77687	136264	259784	214841
	Annotated Sequence	Modifications	# Protein Groups	# Proteins	# PSMs	Master Protein Accessions	Positions in Master Proteins	Modifications in Master Proteins	# Missed Cleavages	Theo. MH+ [Da]	Abundance: F1: Sample, IgG1	Abundance: F2: Sample, IgG2	Abundance: F3: Sample, IgG3	Abundance: F4: Sample, IP1	Abundance: F5: Sample, IP2	Abundance: F6: Sample, IP3	Charge (by Search Engine): Sequest HT	DeltaM [ppm] (by Search Engine): Sequest HT	RT [min] (by Search Engine): Sequest HT
	[K].ASNLHTGVPSR.[F]		1	1	3	A0A140T8P3	A0A140T8P3 [71-81]		0	1138.6	158162	132925	77687	136264	259784	214841	2	0.17	14.2885
S4R1N6	40S ribosomal protein S18 OS=Mus musculus OX=10090 GN=Rps18 PE=3 SV=1	18	2	2	2	107	12.5	10.13	311037	345827	322590	249040	249911	234841
	Annotated Sequence	Modifications	# Protein Groups	# Proteins	# PSMs	Master Protein Accessions	Positions in Master Proteins	Modifications in Master Proteins	# Missed Cleavages	Theo. MH+ [Da]	Abundance: F1: Sample, IgG1	Abundance: F2: Sample, IgG2	Abundance: F3: Sample, IgG3	Abundance: F4: Sample, IP1	Abundance: F5: Sample, IP2	Abundance: F6: Sample, IP3	Charge (by Search Engine): Sequest HT	DeltaM [ppm] (by Search Engine): Sequest HT	RT [min] (by Search Engine): Sequest HT
	[K].IPDWFLNR.[Q]		1	4	1	S4R1N6	S4R1N6 [79-86]		0	1060.56	107982	99890.5	90118.2	124979	131280	114682	2	0.3	52.7294
	[R].AGELTEDEVER.[V]		1	4	1	S4R1N6	S4R1N6 [56-66]		0	1247.58	203055	245936	232471	124061	118632	120159	2	-1.53	25.5158
Q9D8N0	Elongation factor 1-gamma OS=Mus musculus OX=10090 GN=Eef1g PE=1 SV=3	14	5	21	5	437	50	6.74	2.24793e+06	2.55212e+06	1.77473e+06	2.27171e+06	2.03516e+06	2.05536e+06
	Annotated Sequence	Modifications	# Protein Groups	# Proteins	# PSMs	Master Protein Accessions	Positions in Master Proteins	Modifications in Master Proteins	# Missed Cleavages	Theo. MH+ [Da]	Abundance: F1: Sample, IgG1	Abundance: F2: Sample, IgG2	Abundance: F3: Sample, IgG3	Abundance: F4: Sample, IP1	Abundance: F5: Sample, IP2	Abundance: F6: Sample, IP3	Charge (by Search Engine): Sequest HT	DeltaM [ppm] (by Search Engine): Sequest HT	RT [min] (by Search Engine): Sequest HT
	[-].MAAGTLYTYPENWR.[A]	1xMet-loss+Acetyl [N-Term]	1	1	2	Q9D8N0	Q9D8N0 [1-14]	Q9D8N0 1xMet-loss+Acetyl [N-Term]	0	1583.75	69722.7	80781.2	66555.2	267968	258831	248715	2	1.95	53.989
	[K].QATENAKEEVKR.[I]		1	1	7	Q9D8N0	Q9D8N0 [126-137]		2	1402.73	240732	317529	301162	516040	312941	457813	3	-0.97	6.8516
	[K].ALIAAQYSGAQVR.[V]		1	1	6	Q9D8N0	Q9D8N0 [18-30]		0	1347.74	1.03001e+06	1.18441e+06	763604	814068	759017	638692	2	1.69	36.9714
	[R].ILGLLDTHLK.[T]		1	1	2	Q9D8N0	Q9D8N0 [138-147]		0	1122.69	499647	451439	279202	256737	290048	277387	2	-0.09	46.3947
	[K].STFVLDEFKR.[K]		1	1	4	Q9D8N0	Q9D8N0 [286-295]		1	1241.65	407815	517964	364206	416899	414324	432749	2	0.15	43.93
P80316	T-complex protein 1 subunit epsilon OS=Mus musculus OX=10090 GN=Cct5 PE=1 SV=1	3	2	4	2	541	59.6	6.02	614994	576599	646992	534827	491317	583401
	Annotated Sequence	Modifications	# Protein Groups	# Proteins	# PSMs	Master Protein Accessions	Positions in Master Proteins	Modifications in Master Proteins	# Missed Cleavages	Theo. MH+ [Da]	Abundance: F1: Sample, IgG1	Abundance: F2: Sample, IgG2	Abundance: F3: Sample, IgG3	Abundance: F4: Sample, IP1	Abundance: F5: Sample, IP2	Abundance: F6: Sample, IP3	Charge (by Search Engine): Sequest HT	DeltaM [ppm] (by Search Engine): Sequest HT	RT [min] (by Search Engine): Sequest HT
	[R].IADGYEQAAR.[I]		1	2	3	P80316	P80316 [133-142]		0	1093.53	286122	301594	366952	259001	221324	261461	2	-0.65	20.0799
	[R].FSELTSEK.[L]		1	1	1	P80316	P80316 [345-352]		0	940.462	328872	275005	280041	275826	269992	321940	2	-1.18	21.7038
A0A0N4SV00	T-complex protein 1 subunit eta OS=Mus musculus OX=10090 GN=Cct7 PE=1 SV=1	8	4	15	4	502	55	7.83	722822	717345	499810	808102	805735	759820
	Annotated Sequence	Modifications	# Protein Groups	# Proteins	# PSMs	Master Protein Accessions	Positions in Master Proteins	Modifications in Master Proteins	# Missed Cleavages	Theo. MH+ [Da]	Abundance: F1: Sample, IgG1	Abundance: F2: Sample, IgG2	Abundance: F3: Sample, IgG3	Abundance: F4: Sample, IP1	Abundance: F5: Sample, IP2	Abundance: F6: Sample, IP3	Charge (by Search Engine): Sequest HT	DeltaM [ppm] (by Search Engine): Sequest HT	RT [min] (by Search Engine): Sequest HT
	[R].YNFFTGCPK.[A]	1xCarbamidomethyl [C7]	1	2	7	A0A0N4SV00	A0A0N4SV00 [316-324]		0	1133.51	194584	187701	153160	212209	203658	185036	2	0.11	42.7659
	[K].QQLLIGAYAK.[A]		1	2	5	A0A0N4SV00	A0A0N4SV00 [389-398]		0	1104.64	268258	245258	160449	265160	245806	241616	2	0.88	40.545
	[K].LPIGDVATQYFADR.[D]		1	3	1	A0A0N4SV00	A0A0N4SV00 [251-264]		0	1565.8	47680.2			72822.1	102782	93266.4	2	0.13	53.0544
	[K].TLVDIAK.[S]		1	2	2	A0A0N4SV00	A0A0N4SV00 [78-84]		0	759.461	212300	284386	186202	257911	253489	239901	2	-3.16	29.7178
Q9D4E6	Polyadenylate-binding protein OS=Mus musculus OX=10090 GN=Pabpc6 PE=1 SV=1	19	14	71	1	643	71	9.26	47259	51765.8	37194	49823	44296.8	44906.3
	Annotated Sequence	Modifications	# Protein Groups	# Proteins	# PSMs	Master Protein Accessions	Positions in Master Proteins	Modifications in Master Proteins	# Missed Cleavages	Theo. MH+ [Da]	Abundance: F1: Sample, IgG1	Abundance: F2: Sample, IgG2	Abundance: F3: Sample, IgG3	Abundance: F4: Sample, IP1	Abundance: F5: Sample, IP2	Abundance: F6: Sample, IP3	Charge (by Search Engine): Sequest HT	DeltaM [ppm] (by Search Engine): Sequest HT	RT [min] (by Search Engine): Sequest HT
	[RK].IVATKPLYVALAQR.[K]		2	3	13	P29341; Q9D4E6	P29341 [357-370]; Q9D4E6 [367-380]		0	1542.94	1.66649e+06	1.85615e+06	1.27476e+06	2.36598e+06	2.12327e+06	2.33955e+06	3	-0.17	44.0914
	[R].KEFSPFGTITSAK.[V]		2	2	5	P29341; Q9D4E6	P29341 [312-324]; Q9D4E6 [322-334]		1	1412.74	870823	1.00039e+06	611895	509308	493676	382625	2	0.7	42.1225
	[K].GFGFVCFSSPEEATK.[A]	1xCarbamidomethyl [C6]	2	8	3	P29341; Q9D4E6	P29341 [334-348]; Q9D4E6 [344-358]		0	1662.75	403929	415549	364239	603987	563329	571813	2	-1.08	52.4331
	[K].NLDDGIDDER.[L]		2	3	3	P29341; Q9D4E6	P29341 [300-309]; Q9D4E6 [310-319]		0	1161.5	855287	1.02161e+06	694641	822259	980217	878794	2	1.74	26.567
	[RK].AKEFTNVYIK.[N]		2	6	3	P29341; Q9D4E6	P29341 [187-196]; Q9D4E6 [187-196]		1	1212.66	391277	677172	581349	487215	370852	487306	2	-0.95	32.43
	[K].EFSPFGTITSAK.[V]		2	2	7	P29341; Q9D4E6	P29341 [313-324]; Q9D4E6 [323-334]		0	1284.65	2.0024e+06	2.10612e+06	1392044	2.27602e+06	2.55818e+06	2319931	2	0.17	48.2782
	[K].FSPAGPILSIR.[V]		2	3	6	P29341; Q9D4E6	P29341 [31-41]; Q9D4E6 [31-41]		0	1157.67	3.39585e+06	3.68494e+06	2479855	5.63672e+06	6312236	5879891	2	-0.35	48.9658
	[KR].FGPALSVK.[V]		2	2	11	P29341; Q9D4E6	P29341 [214-221]; Q9D4E6 [214-221]		0	818.477	1.43301e+06	1.9584e+06	1.36188e+06	2.03833e+06	1.69464e+06	1.97738e+06	2	-1.73	35.2712
	[K].GFGFVSFER.[H]		2	3	9	P29341; Q9D4E6	P29341 [232-240]; Q9D4E6 [232-240]		0	1045.51	2406262	1.97681e+06	1.60103e+06	2.69796e+06	2.69361e+06	2.51543e+06	2	-1.65	51.2856
	[K].VVCDENGSK.[G]	1xCarbamidomethyl [C3]	2	7	4	P29341; Q9D4E6	P29341 [130-138]; Q9D4E6 [130-138]		0	1007.45	591381	303514	485744			81949.6	2	0.47	5.9151
	[K].EFTNVYIK.[N]		2	7	2	P29341; Q9D4E6	P29341 [189-196]; Q9D4E6 [189-196]		0	1013.53	685068	748004	779687	710901	727103	764129	2	1.74	38.0085
	[K].NLDDGIDDERLR.[K]		2	2	3	P29341; Q9D4E6	P29341 [300-311]; Q9D4E6 [310-321]		1	1430.69	458369	492723	337767	668380	645371	779663	3	0.32	34.3201
	[R].QAELGAR.[A]		1	1	1	Q9D4E6	Q9D4E6 [180-186]		0	744.4	47259	51765.8	37194	49823	44296.8	44906.3	2	-2.24	9.5566
	[R].ALDTMNFDVIK.[G]	1xOxidation [M5]	2	4	1	P29341; Q9D4E6	P29341 [68-78]; Q9D4E6 [68-78]		0	1282.63	206130	262794	178966	303430	299866	278819	2	0.2	44.5926
P11499	Heat shock protein HSP 90-beta OS=Mus musculus OX=10090 GN=Hsp90ab1 PE=1 SV=3	12	7	30	4	724	83.2	5.03	1.25318e+06	1.34619e+06	933957	1.37288e+06	1.21535e+06	1.26197e+06
	Annotated Sequence	Modifications	# Protein Groups	# Proteins	# PSMs	Master Protein Accessions	Positions in Master Proteins	Modifications in Master Proteins	# Missed Cleavages	Theo. MH+ [Da]	Abundance: F1: Sample, IgG1	Abundance: F2: Sample, IgG2	Abundance: F3: Sample, IgG3	Abundance: F4: Sample, IP1	Abundance: F5: Sample, IP2	Abundance: F6: Sample, IP3	Charge (by Search Engine): Sequest HT	DeltaM [ppm] (by Search Engine): Sequest HT	RT [min] (by Search Engine): Sequest HT
	[R].GVVDSEDIPLNLSR.[E]		3	4	9	P07901; Q9CQN1; P11499	P07901 [388-401]; Q9CQN1 [391-404]; P11499 [379-392]		0	1513.79	2.69853e+06	2.7576e+06	1.90626e+06	2125367	2087402	2.3253e+06	2	0.45	47.8362
	[K].SIYYITGESK.[E]		1	2	4	P11499	P11499 [482-491]		0	1160.58	237655	284578	213464	240783	245205	248593	2	1.14	35.8346
	[R].ELISNASDALDK.[I]		2	4	10	P11499; P08113	P11499 [42-53]; P08113 [103-114]		0	1275.64	606940	614177	434306	1.16428e+06	528362	1.06291e+06	2	0.87	37.0608
	[K].ADLINNLGTIAK.[S]		2	3	2	P07901; P11499	P07901 [101-112]; P11499 [96-107]		0	1242.71	2.89303e+06	2744952	2143795	2.3851e+06	2.23347e+06	2.83723e+06	2	-0.17	47.0764
	[K].IDIIPNPQER.[T]		1	2	5	P11499	P11499 [73-82]		0	1194.65	348622	389873	230747	339850	257238	370171	2	0.3	40.7644
	[K].EQVANSAFVER.[V]		1	2	4	P11499	P11499 [492-502]		0	1249.62	556087	536562	393324	589492	534009	484451	2	1.92	29.0774
	[R].NPDDITQEEYGEFYK.[S]		1	2	1	P11499	P11499 [292-306]		0	1847.8	110816	135179	96422.7	202750	178900	158750	2	-0.09	45.5132
P08113	Endoplasmin OS=Mus musculus OX=10090 GN=Hsp90b1 PE=1 SV=2	14	10	58	9	802	92.4	4.82	7.2071e+06	7.67043e+06	5.69488e+06	7.52152e+06	6.47957e+06	7.64606e+06
	Annotated Sequence	Modifications	# Protein Groups	# Proteins	# PSMs	Master Protein Accessions	Positions in Master Proteins	Modifications in Master Proteins	# Missed Cleavages	Theo. MH+ [Da]	Abundance: F1: Sample, IgG1	Abundance: F2: Sample, IgG2	Abundance: F3: Sample, IgG3	Abundance: F4: Sample, IP1	Abundance: F5: Sample, IP2	Abundance: F6: Sample, IP3	Charge (by Search Engine): Sequest HT	DeltaM [ppm] (by Search Engine): Sequest HT	RT [min] (by Search Engine): Sequest HT
	[R].LISLTDENALAGNEELTVK.[I]		1	1	4	P08113	P08113 [117-135]		0	2030.07	101225	88054.5	97039.2	275067	234358	240517	2	1.54	51.9215
	[K].GVVDSDDLPLNVSR.[E]		1	2	3	P08113	P08113 [435-448]		0	1485.75	542972	665708	521633	751081	726421	918486	2	-0.44	44.6142
	[K].LGVIEDHSNR.[T]		1	2	13	P08113	P08113 [494-503]		0	1139.58	729498	814034	626311	590380	632804	598232	3	-1.39	18.3661
	[K].SILFVPTSAPR.[G]		1	2	4	P08113	P08113 [385-395]		0	1187.68	1.54429e+06	1.40309e+06	1.19059e+06	1.16275e+06	1.13818e+06	1.32726e+06	2	-0.05	47.1085
	[K].FAFQAEVNR.[M]		1	1	7	P08113	P08113 [76-84]		0	1081.54	587590	552375	478101	550123	444973	456784	2	0.28	38.7298
	[R].ELISNASDALDK.[I]		2	4	10	P11499; P08113	P11499 [42-53]; P08113 [103-114]		0	1275.64	606940	614177	434306	1.16428e+06	528362	1.06291e+06	2	0.87	37.0608
	[K].SGTSEFLNK.[M]		1	1	1	P08113	P08113 [169-177]		0	982.484	660305	675767	414026	586197	561100	580298	2	-0.13	24.6477
	[R].SGYLLPDTK.[A]		1	1	8	P08113	P08113 [725-733]		0	993.525	571398	572941	475075	426216	468974	424843	2	-1.42	34.8379
	[R].GLFDEYGSK.[K]		1	2	7	P08113	P08113 [396-404]		0	1015.47	907540	1.08595e+06	697318	893268	725785	827834	2	-3.51	40.1658
	[K].LIINSLYK.[N]		1	1	1	P08113	P08113 [88-95]		0	963.587	955342	1198325	760477	1.12216e+06	1.01862e+06	1.2089e+06	2	-0.5	43.6905
Q9Z1D1	Eukaryotic translation initiation factor 3 subunit G OS=Mus musculus OX=10090 GN=Eif3g PE=1 SV=2	3	1	1	1	320	35.6	5.9	107067	141081	103635	89169.2	81753.8	69164.1
	Annotated Sequence	Modifications	# Protein Groups	# Proteins	# PSMs	Master Protein Accessions	Positions in Master Proteins	Modifications in Master Proteins	# Missed Cleavages	Theo. MH+ [Da]	Abundance: F1: Sample, IgG1	Abundance: F2: Sample, IgG2	Abundance: F3: Sample, IgG3	Abundance: F4: Sample, IP1	Abundance: F5: Sample, IP2	Abundance: F6: Sample, IP3	Charge (by Search Engine): Sequest HT	DeltaM [ppm] (by Search Engine): Sequest HT	RT [min] (by Search Engine): Sequest HT
	[R].ADDNATIR.[V]		1	1	1	Q9Z1D1	Q9Z1D1 [235-242]		0	875.422	107067	141081	103635	89169.2	81753.8	69164.1	2	-0.67	8.6429
Q7TPM5	Sperm acrosome-associated protein 9 OS=Mus musculus OX=10090 GN=Spaca9 PE=1 SV=1	8	1	3	1	168	19.5	7.55	288211	335122	246728	258587	284473	239563
	Annotated Sequence	Modifications	# Protein Groups	# Proteins	# PSMs	Master Protein Accessions	Positions in Master Proteins	Modifications in Master Proteins	# Missed Cleavages	Theo. MH+ [Da]	Abundance: F1: Sample, IgG1	Abundance: F2: Sample, IgG2	Abundance: F3: Sample, IgG3	Abundance: F4: Sample, IP1	Abundance: F5: Sample, IP2	Abundance: F6: Sample, IP3	Charge (by Search Engine): Sequest HT	DeltaM [ppm] (by Search Engine): Sequest HT	RT [min] (by Search Engine): Sequest HT
	[K].TLVSQSNDLSSLR.[A]		1	1	3	Q7TPM5	Q7TPM5 [102-114]		0	1419.74	288211	335122	246728	258587	284473	239563	2	0.59	39.8286
P70696	Histone H2B type 1-A OS=Mus musculus OX=10090 GN=H2bc1 PE=1 SV=3	46	7	50	3	127	14.2	10.29	9.61008e+07	9.32253e+07	7.63131e+07	1.10421e+08	9.22103e+07	1.01815e+08
	Annotated Sequence	Modifications	# Protein Groups	# Proteins	# PSMs	Master Protein Accessions	Positions in Master Proteins	Modifications in Master Proteins	# Missed Cleavages	Theo. MH+ [Da]	Abundance: F1: Sample, IgG1	Abundance: F2: Sample, IgG2	Abundance: F3: Sample, IgG3	Abundance: F4: Sample, IP1	Abundance: F5: Sample, IP2	Abundance: F6: Sample, IP3	Charge (by Search Engine): Sequest HT	DeltaM [ppm] (by Search Engine): Sequest HT	RT [min] (by Search Engine): Sequest HT
	[R].LLLPGELAK.[H]		2	13	10	Q64475; P70696	Q64475 [101-109]; P70696 [102-110]		0	953.603	32843140	34675120	27392210	45416628	41608852	47309428	2	0.7	44.772
	[R].KESYSIYIYK.[V]		1	1	2	P70696	P70696 [36-45]		1	1293.67	318517	339458	338174	387170	422402	491285	2	-0.05	38.1973
	[K].QVHPDTGISSK.[A]		2	13	22	Q64475; P70696	Q64475 [48-58]; P70696 [49-59]		0	1168.6	9714863	1.03e+07	8.21096e+06	1.03568e+07	9976895	1.0476e+07	2	-0.16	11.8154
	[K].ESYSIYIYK.[V]		1	1	6	P70696	P70696 [37-45]		0	1165.58	1.5422e+06	1.74228e+06	1.12307e+06	3.06194e+06	3027219	3.13874e+06	2	-0.76	43.4783
	[K].AMSIMNSFVTDIFER.[I]	2xOxidation [M2; M5]	1	1	2	P70696	P70696 [60-74]		0	1792.82	13726.2	13367.2	18645	85591.7	77405.2	92872.2	2	1.05	56.124
	[R].EIQTAVR.[L]		2	10	4	Q64475; P70696	Q64475 [94-100]; P70696 [95-101]		0	816.457	26461532	27976292	23476542	34515884	30724946	33568268	2	-2.34	13.3202
	[R].IASEASR.[L]		2	8	4	Q64475; P70696	Q64475 [74-80]; P70696 [75-81]		0	733.384	25206792	18178768	15753529	16596628	6372603	6.73808e+06	2	-2.26	5.5982
Q61390	T-complex protein 1 subunit zeta-2 OS=Mus musculus OX=10090 GN=Cct6b PE=1 SV=4	3	2	10	1	531	58.1	7.36	78284.5	95838.6	40221.6	95502.2	84243.1	81011.5
	Annotated Sequence	Modifications	# Protein Groups	# Proteins	# PSMs	Master Protein Accessions	Positions in Master Proteins	Modifications in Master Proteins	# Missed Cleavages	Theo. MH+ [Da]	Abundance: F1: Sample, IgG1	Abundance: F2: Sample, IgG2	Abundance: F3: Sample, IgG3	Abundance: F4: Sample, IP1	Abundance: F5: Sample, IP2	Abundance: F6: Sample, IP3	Charge (by Search Engine): Sequest HT	DeltaM [ppm] (by Search Engine): Sequest HT	RT [min] (by Search Engine): Sequest HT
	[R].GLVLDHGAR.[H]		2	4	8	Q52KG9; Q61390	Q52KG9 [209-217]; Q61390 [209-217]		0	937.521	381241	293547	264533	449029	330503	313718	2	-0.31	19.1025
	[R].EILLDVAR.[T]		1	2	2	Q61390	Q61390 [146-153]		0	928.546	78284.5	95838.6	40221.6	95502.2	84243.1	81011.5	2	-0.53	42.0991
A8WHU1	Coiled-coil domain-containing protein 30 OS=Mus musculus OX=10090 GN=Ccdc30 PE=1 SV=1	3	1	4	1	239	26.7	4.75	1385359	1.3461e+06	1.07602e+06	1.61577e+06	1433031	1406439
	Annotated Sequence	Modifications	# Protein Groups	# Proteins	# PSMs	Master Protein Accessions	Positions in Master Proteins	Modifications in Master Proteins	# Missed Cleavages	Theo. MH+ [Da]	Abundance: F1: Sample, IgG1	Abundance: F2: Sample, IgG2	Abundance: F3: Sample, IgG3	Abundance: F4: Sample, IP1	Abundance: F5: Sample, IP2	Abundance: F6: Sample, IP3	Charge (by Search Engine): Sequest HT	DeltaM [ppm] (by Search Engine): Sequest HT	RT [min] (by Search Engine): Sequest HT
	[K].EIQSLPR.[A]		1	6	4	A8WHU1	A8WHU1 [71-77]		0	842.473	1385359	1.3461e+06	1.07602e+06	1.61577e+06	1433031	1406439	2	-1.65	32.7551
P17156	Heat shock-related 70 kDa protein 2 OS=Mus musculus OX=10090 GN=Hspa2 PE=1 SV=2	40	28	214	13	633	69.6	5.67	5.86401e+07	5.77638e+07	4.43892e+07	6.51854e+07	6.07132e+07	6.41836e+07
	Annotated Sequence	Modifications	# Protein Groups	# Proteins	# PSMs	Master Protein Accessions	Positions in Master Proteins	Modifications in Master Proteins	# Missed Cleavages	Theo. MH+ [Da]	Abundance: F1: Sample, IgG1	Abundance: F2: Sample, IgG2	Abundance: F3: Sample, IgG3	Abundance: F4: Sample, IP1	Abundance: F5: Sample, IP2	Abundance: F6: Sample, IP3	Charge (by Search Engine): Sequest HT	DeltaM [ppm] (by Search Engine): Sequest HT	RT [min] (by Search Engine): Sequest HT
	[R].LSKDDIDR.[M]		1	1	10	P17156	P17156 [513-520]		1	961.495	1.95901e+06	2.2716e+06	1.49883e+06	1.91481e+06	1.83121e+06	1.48734e+06	2	-0.36	13.9838
	[R].IINEPTAAAIAYGLDK.[RKG]		4	5	10	P20029; P63017; P16627; P17156	P20029 [199-214]; P63017 [172-187]; P16627 [174-189]; P17156 [173-188]		0	1659.9	1.62781e+06	1.363e+06	1.22005e+06	2.23737e+06	2.04417e+06	2.22521e+06	2	0.44	51.5143
	[R].IINEPTAAAIAYGLDKK.[VG]		2	3	10	P63017; P17156	P63017 [172-188]; P17156 [173-189]		1	1787.99	2.71337e+06	2.89637e+06	1.45199e+06	2.57702e+06	1.97537e+06	2.77564e+06	3	0.46	47.6457
	[K].LLQDFFNGK.[E]		2	3	7	P63017; P17156	P63017 [349-357]; P17156 [352-360]		0	1081.57	2181513	2.87746e+06	2.13628e+06	2.8765e+06	3.3121e+06	3.09243e+06	2	-1.18	49.3013
	[K].NAVESYTYNIK.[Q]		1	1	7	P17156	P17156 [543-553]		0	1301.64	2069371	2.23371e+06	1.73833e+06	2.74955e+06	2.43418e+06	2.3761e+06	2	1.01	37.0157
	[K].ITITNDKGR.[L]		3	6	7	P63017; P16627; P17156	P63017 [501-509]; P16627 [503-511]; P17156 [504-512]		1	1017.57	1.00813e+06	1.0514e+06	758603	1.05671e+06	1.12672e+06	1.25293e+06	2	-1.14	12.0426
	[K].LDKGQIQEIVLVGGSTR.[I]		1	1	12	P17156	P17156 [329-345]		1	1813.02	457451	538740	410210	1.03082e+06	909944	1.12473e+06	3	0.13	47.1168
	[RK].VEIIANDQGNR.[IT]		4	8	11	P20029; P63017; P16627; P17156	P20029 [51-61]; P63017 [26-36]; P16627 [28-38]; P17156 [27-37]		0	1228.63	2.73893e+06	2.99058e+06	2.3191e+06	3.56087e+06	2.87976e+06	3092731	2	-0.52	23.5597
	[R].TTPSYVAFTDTER.[L]		3	7	6	P63017; P16627; P17156	P63017 [37-49]; P16627 [39-51]; P17156 [38-50]		0	1487.7	6149824	5953725	4.17913e+06	5709320	6878215	7.38028e+06	2	0.43	40.9414
	[R].YKSEDEANRDR.[V]		1	1	11	P17156	P17156 [528-538]		2	1382.63	2070921	2.0736e+06	2.32707e+06	4.29245e+06	2.40675e+06	2.50744e+06	3	-1.58	6.2226
	[K].QTVEDEKLR.[G]		1	1	8	P17156	P17156 [554-562]		1	1117.58	1.87316e+06	1.87415e+06	1.87029e+06	5.2994e+06	3.56289e+06	4.61336e+06	2	-0.02	14.5433
	[K].STAGDTHLGGEDFDNR.[M]		2	3	8	P63017; P17156	P63017 [221-236]; P17156 [224-239]		0	1691.73	2.34959e+06	2.06405e+06	1.585e+06	2.2811e+06	2.20456e+06	1.97279e+06	3	-0.4	28.1968
	[K].EIAEAYLGGK.[V]		1	1	12	P17156	P17156 [130-139]		0	1050.55	625217	620465	398302	626776	584499	586788	2	-0.08	35.1597
	[K].DAGTITGLNVLR.[I]		1	1	24	P17156	P17156 [161-172]		0	1229.68	4.78224e+06	5.02601e+06	3.35414e+06	6568094	5656775	6.54329e+06	2	-0.21	47.8611
	[K].CQEVINWLDR.[N]	1xCarbamidomethyl [C1]	1	1	1	P17156	P17156 [577-586]		0	1332.64	81406.2	96464.9	64245.9	361502	372910	284243	2	0.34	49.5773
	[K].NQVAMNPTNTIFDAK.[R]	1xOxidation [M5]	1	1	1	P17156	P17156 [58-72]		0	1679.81	151078	165454	136365	204588	260691	246540	2	3.86	39.8689
	[R].ARFEELNADLFR.[G]		2	3	5	P63017; P17156	P63017 [300-311]; P17156 [303-314]		1	1480.75	432277	531271	418874	845806	919641	886831	3	-0.62	48.6613
	[R].FEELNADLFR.[G]		2	3	3	P63017; P17156	P63017 [302-311]; P17156 [305-314]		0	1253.62	723124	739164	561246	997028	1.04611e+06	1.01149e+06	2	0.14	51.535
	[K].GQIQEIVLVGGSTR.[I]		1	1	6	P17156	P17156 [332-345]		0	1456.81	546301	594954	461308	736461	839804	814114	2	1	45.3728
	[R].LIGDAAK.[N]		4	8	2	P20029; P63017; P16627; P17156	P20029 [76-82]; P63017 [50-56]; P16627 [52-58]; P17156 [51-57]		0	687.404	7426575	6103586	4856314	3.42959e+06	3.51881e+06	4.08394e+06	1	0.78	11.6875
	[R].VCNPIISK.[L]	1xCarbamidomethyl [C2]	1	1	6	P17156	P17156 [605-612]		0	930.508	1.00966e+06	1132154	982814	1.52423e+06	1.14249e+06	1.49734e+06	2	-3.13	25.1002
	[R].YKSEDEANR.[D]		1	1	4	P17156	P17156 [528-536]		1	1111.5							2	-2.8	5.9459
	[R].GTLEPVEK.[AS]		2	4	6	P16627; P17156	P16627 [314-321]; P17156 [315-322]		0	872.472	4715712	4.8931e+06	4211647	5195362	5.68631e+06	5.1985e+06	2	-0.58	17.3603
	[R].NTTIPTK.[QK]		3	4	21	P63017; P38647; P17156	P63017 [417-423]; P38647 [461-467]; P17156 [420-426]		0	774.436	5.28485e+06	4.99369e+06	4.04643e+06	4.11058e+06	3.84944e+06	4.66224e+06	2	-2.44	11.7725
	[K].ITITNDK.[G]		3	6	9	P63017; P16627; P17156	P63017 [501-507]; P16627 [503-509]; P17156 [504-510]		0	804.446	3.32222e+06	2.84974e+06	2.02229e+06	2.64775e+06	3.34523e+06	2.74934e+06	1	0.06	14.4008
	[R].MVQEAER.[Y]		2	4	3	P16627; P17156	P16627 [520-526]; P17156 [521-527]		0	862.409	1.25365e+06	919755	767046	709563	719144	510245	2	-0.7	9.1152
	[K].VQSAVITVPAYFNDSQR.[Q]		1	1	1	P17156	P17156 [140-156]		0	1894.97	493483	469169	366816	1085371	758489	741683	2	1.92	50.4503
	[R].MVQEAER.[Y]	1xOxidation [M1]	2	4	1	P16627; P17156	P16627 [520-526]; P17156 [521-527]		0	878.404	174814	67848.9		163910		87169.8	2	1.27	6.1164
	[RK].FDLTGIPPAPR.[G]		2	2	2	P16627; P17156	P16627 [461-471]; P17156 [462-472]		0	1183.65	418434	372624	246452	392898	447018	378877	2	-0.01	46.7067
A0A0G2JFS5	Immunoglobulin heavy variable 1-69 (Fragment) OS=Mus musculus OX=10090 GN=Ighv1-69 PE=4 SV=1	6	1	2	1	117	12.9	7.87	369042	164432		904192	498358	694087
	Annotated Sequence	Modifications	# Protein Groups	# Proteins	# PSMs	Master Protein Accessions	Positions in Master Proteins	Modifications in Master Proteins	# Missed Cleavages	Theo. MH+ [Da]	Abundance: F1: Sample, IgG1	Abundance: F2: Sample, IgG2	Abundance: F3: Sample, IgG3	Abundance: F4: Sample, IP1	Abundance: F5: Sample, IP2	Abundance: F6: Sample, IP3	Charge (by Search Engine): Sequest HT	DeltaM [ppm] (by Search Engine): Sequest HT	RT [min] (by Search Engine): Sequest HT
	[K].STLTVDK.[S]		1	2	2	A0A0G2JFS5	A0A0G2JFS5 [87-93]		0	763.42	369042	164432		904192	498358	694087	2	-2.56	12.2907
Q8BFR5	Elongation factor Tu, mitochondrial OS=Mus musculus OX=10090 GN=Tufm PE=1 SV=1	3	1	3	1	452	49.5	7.56	171226	185978	120036	198367	187351	166318
	Annotated Sequence	Modifications	# Protein Groups	# Proteins	# PSMs	Master Protein Accessions	Positions in Master Proteins	Modifications in Master Proteins	# Missed Cleavages	Theo. MH+ [Da]	Abundance: F1: Sample, IgG1	Abundance: F2: Sample, IgG2	Abundance: F3: Sample, IgG3	Abundance: F4: Sample, IP1	Abundance: F5: Sample, IP2	Abundance: F6: Sample, IP3	Charge (by Search Engine): Sequest HT	DeltaM [ppm] (by Search Engine): Sequest HT	RT [min] (by Search Engine): Sequest HT
	[R].AEAGDNLGALVR.[G]		1	2	3	Q8BFR5	Q8BFR5 [316-327]		0	1185.62	171226	185978	120036	198367	187351	166318	2	-1.1	38.9499
A6ZI44	Fructose-bisphosphate aldolase OS=Mus musculus OX=10090 GN=Aldoa PE=1 SV=1	12	5	22	5	418	45.1	7.91	2.75322e+06	2.83263e+06	2.62832e+06	2.16349e+06	2.70366e+06	2.92423e+06
	Annotated Sequence	Modifications	# Protein Groups	# Proteins	# PSMs	Master Protein Accessions	Positions in Master Proteins	Modifications in Master Proteins	# Missed Cleavages	Theo. MH+ [Da]	Abundance: F1: Sample, IgG1	Abundance: F2: Sample, IgG2	Abundance: F3: Sample, IgG3	Abundance: F4: Sample, IP1	Abundance: F5: Sample, IP2	Abundance: F6: Sample, IP3	Charge (by Search Engine): Sequest HT	DeltaM [ppm] (by Search Engine): Sequest HT	RT [min] (by Search Engine): Sequest HT
	[K].GILAADESTGSIAK.[R]		1	8	3	A6ZI44	A6ZI44 [83-96]		0	1332.7	416359	457098	261887	266105	257757	279843	2	-0.08	35.1833
	[K].ELSDIAHR.[I]		1	9	6	A6ZI44	A6ZI44 [69-76]		0	940.485	259600	301926	315047	166228	142408	134291	2	-0.2	18.5805
	[R].ALANSLACQGK.[Y]	1xCarbamidomethyl [C8]	1	4	2	A6ZI44	A6ZI44 [386-396]		0	1132.58	1424703	1.29646e+06	1.49758e+06	1.3083e+06	1.91465e+06	2092033	2	-2.89	23.1176
	[K].VLAAVYK.[A]		1	8	8	A6ZI44	A6ZI44 [263-269]		0	763.471	522032	604899	439850	329201	307776	336145	2	-3.84	24.5404
	[R].QLLLTADDR.[V]		1	10	3	A6ZI44	A6ZI44 [115-123]		0	1044.57	130529	172251	113964	93654	81062.1	81921.6	2	-0.3	35.3266
Q62148	Retinal dehydrogenase 2 OS=Mus musculus OX=10090 GN=Aldh1a2 PE=1 SV=2	4	2	9	1	518	56.6	5.74	112299	131886	91464.2	90003.8	114868	126117
	Annotated Sequence	Modifications	# Protein Groups	# Proteins	# PSMs	Master Protein Accessions	Positions in Master Proteins	Modifications in Master Proteins	# Missed Cleavages	Theo. MH+ [Da]	Abundance: F1: Sample, IgG1	Abundance: F2: Sample, IgG2	Abundance: F3: Sample, IgG3	Abundance: F4: Sample, IP1	Abundance: F5: Sample, IP2	Abundance: F6: Sample, IP3	Charge (by Search Engine): Sequest HT	DeltaM [ppm] (by Search Engine): Sequest HT	RT [min] (by Search Engine): Sequest HT
	[R].VTLELGGK.[SN]		4	8	7	P47738; Q62148; P24549; Q9CZS1	P47738 [284-291]; Q62148 [283-290]; P24549 [266-273]; Q9CZS1 [284-291]		0	816.483	749204	996104	590816	347379	320165	359008	2	-1.57	31.0068
	[K].VLELIQSGVAEGAK.[L]		1	1	2	Q62148	Q62148 [371-384]		0	1413.79	112299	131886	91464.2	90003.8	114868	126117	2	-1.35	44.584
A0A140LIA8	Testis-specific serine kinase substrate (Fragment) OS=Mus musculus OX=10090 GN=Tsks PE=4 SV=1	5	1	3	1	185	19.4	7.84	197152	220258	154650	328377		293580
	Annotated Sequence	Modifications	# Protein Groups	# Proteins	# PSMs	Master Protein Accessions	Positions in Master Proteins	Modifications in Master Proteins	# Missed Cleavages	Theo. MH+ [Da]	Abundance: F1: Sample, IgG1	Abundance: F2: Sample, IgG2	Abundance: F3: Sample, IgG3	Abundance: F4: Sample, IP1	Abundance: F5: Sample, IP2	Abundance: F6: Sample, IP3	Charge (by Search Engine): Sequest HT	DeltaM [ppm] (by Search Engine): Sequest HT	RT [min] (by Search Engine): Sequest HT
	[R].ALTPLVDEVK.[Q]		1	3	3	A0A140LIA8	A0A140LIA8 [76-85]		0	1084.62	197152	220258	154650	328377		293580	2	-0.69	41.4192
P51660	Peroxisomal multifunctional enzyme type 2 OS=Mus musculus OX=10090 GN=Hsd17b4 PE=1 SV=3	5	3	6	3	735	79.4	8.57	357620	438931	295993	351837	345944	330095
	Annotated Sequence	Modifications	# Protein Groups	# Proteins	# PSMs	Master Protein Accessions	Positions in Master Proteins	Modifications in Master Proteins	# Missed Cleavages	Theo. MH+ [Da]	Abundance: F1: Sample, IgG1	Abundance: F2: Sample, IgG2	Abundance: F3: Sample, IgG3	Abundance: F4: Sample, IP1	Abundance: F5: Sample, IP2	Abundance: F6: Sample, IP3	Charge (by Search Engine): Sequest HT	DeltaM [ppm] (by Search Engine): Sequest HT	RT [min] (by Search Engine): Sequest HT
	[R].VVLVTGAGGGLGR.[A]		1	1	3	P51660	P51660 [11-23]		0	1155.68	169436	213783	153520	145093	143905	146980	2	0.57	37.2083
	[R].IDVVVNNAGILR.[D]		1	1	1	P51660	P51660 [93-104]		0	1282.75	59809	67750.2	46805.4	72487.1	76594.4	71042.6	2	-0.15	45.33
	[R].AYALAFAER.[G]		1	1	2	P51660	P51660 [24-32]		0	1011.53	128375	157397	95667.5	134257	125444	112072	2	-0.87	41.8059
Q791V5	Mitochondrial carrier homolog 2 OS=Mus musculus OX=10090 GN=Mtch2 PE=1 SV=1	3	1	1	1	303	33.5	8.25	77837.2	71724.5	78220.5	78060.2	82554.5	73689.5
	Annotated Sequence	Modifications	# Protein Groups	# Proteins	# PSMs	Master Protein Accessions	Positions in Master Proteins	Modifications in Master Proteins	# Missed Cleavages	Theo. MH+ [Da]	Abundance: F1: Sample, IgG1	Abundance: F2: Sample, IgG2	Abundance: F3: Sample, IgG3	Abundance: F4: Sample, IP1	Abundance: F5: Sample, IP2	Abundance: F6: Sample, IP3	Charge (by Search Engine): Sequest HT	DeltaM [ppm] (by Search Engine): Sequest HT	RT [min] (by Search Engine): Sequest HT
	[K].EYSSSFDR.[V]		1	3	1	Q791V5	Q791V5 [112-119]		0	990.416	77837.2	71724.5	78220.5	78060.2	82554.5	73689.5	2	-2.54	21.4275
P84104	Serine/arginine-rich splicing factor 3 OS=Mus musculus OX=10090 GN=Srsf3 PE=1 SV=1	5	1	5	1	164	19.3	11.65	610481	780674	536660	570834	492103	598756
	Annotated Sequence	Modifications	# Protein Groups	# Proteins	# PSMs	Master Protein Accessions	Positions in Master Proteins	Modifications in Master Proteins	# Missed Cleavages	Theo. MH+ [Da]	Abundance: F1: Sample, IgG1	Abundance: F2: Sample, IgG2	Abundance: F3: Sample, IgG3	Abundance: F4: Sample, IP1	Abundance: F5: Sample, IP2	Abundance: F6: Sample, IP3	Charge (by Search Engine): Sequest HT	DeltaM [ppm] (by Search Engine): Sequest HT	RT [min] (by Search Engine): Sequest HT
	[R].AFGYYGPLR.[S]		1	1	5	P84104	P84104 [29-37]		0	1043.53	610481	780674	536660	570834	492103	598756	2	-1.2	43.6557
B1AVB3	Scm polycomb group protein-like 2 OS=Mus musculus OX=10090 GN=Scml2 PE=1 SV=1	7	1	1	1	969	106.7	9.54	146710	144217	114326	147093	150187	202245
	Annotated Sequence	Modifications	# Protein Groups	# Proteins	# PSMs	Master Protein Accessions	Positions in Master Proteins	Modifications in Master Proteins	# Missed Cleavages	Theo. MH+ [Da]	Abundance: F1: Sample, IgG1	Abundance: F2: Sample, IgG2	Abundance: F3: Sample, IgG3	Abundance: F4: Sample, IP1	Abundance: F5: Sample, IP2	Abundance: F6: Sample, IP3	Charge (by Search Engine): Sequest HT	DeltaM [ppm] (by Search Engine): Sequest HT	RT [min] (by Search Engine): Sequest HT
	[R].LFADQGDAPAEK.[K]		1	6	1	B1AVB3	B1AVB3 [373-384]; [401-412]; [457-468]; [485-496]; [541-552]; [569-580]		0	1261.61	146710	144217	114326	147093	150187	202245	2	-2.94	27.4057
P17897	Lysozyme C-1 OS=Mus musculus OX=10090 GN=Lyz1 PE=1 SV=1	8	1	8	1	148	16.8	9.41	482693	477187	335352	604547	512363	618326
	Annotated Sequence	Modifications	# Protein Groups	# Proteins	# PSMs	Master Protein Accessions	Positions in Master Proteins	Modifications in Master Proteins	# Missed Cleavages	Theo. MH+ [Da]	Abundance: F1: Sample, IgG1	Abundance: F2: Sample, IgG2	Abundance: F3: Sample, IgG3	Abundance: F4: Sample, IP1	Abundance: F5: Sample, IP2	Abundance: F6: Sample, IP3	Charge (by Search Engine): Sequest HT	DeltaM [ppm] (by Search Engine): Sequest HT	RT [min] (by Search Engine): Sequest HT
	[R].STDYGIFQINSR.[Y]		1	1	8	P17897	P17897 [69-80]		0	1400.68	482693	477187	335352	604547	512363	618326	2	0.64	47.8746
E9PY39	Predicted gene 20431 OS=Mus musculus OX=10090 GN=Gm20431 PE=3 SV=1	2	1	2	1	371	42.1	6.76	221131	259341	214197	222139	189184	197068
	Annotated Sequence	Modifications	# Protein Groups	# Proteins	# PSMs	Master Protein Accessions	Positions in Master Proteins	Modifications in Master Proteins	# Missed Cleavages	Theo. MH+ [Da]	Abundance: F1: Sample, IgG1	Abundance: F2: Sample, IgG2	Abundance: F3: Sample, IgG3	Abundance: F4: Sample, IP1	Abundance: F5: Sample, IP2	Abundance: F6: Sample, IP3	Charge (by Search Engine): Sequest HT	DeltaM [ppm] (by Search Engine): Sequest HT	RT [min] (by Search Engine): Sequest HT
	[K].VILQELR.[R]		1	6	2	E9PY39	E9PY39 [343-349]		0	870.541	221131	259341	214197	222139	189184	197068	2	-0.34	36.7534
P61205	ADP-ribosylation factor 3 OS=Mus musculus OX=10090 GN=Arf3 PE=2 SV=2	12	2	7	1	181	20.6	7.43	99084	98129.2	67285.8	115859	108642	134920
	Annotated Sequence	Modifications	# Protein Groups	# Proteins	# PSMs	Master Protein Accessions	Positions in Master Proteins	Modifications in Master Proteins	# Missed Cleavages	Theo. MH+ [Da]	Abundance: F1: Sample, IgG1	Abundance: F2: Sample, IgG2	Abundance: F3: Sample, IgG3	Abundance: F4: Sample, IP1	Abundance: F5: Sample, IP2	Abundance: F6: Sample, IP3	Charge (by Search Engine): Sequest HT	DeltaM [ppm] (by Search Engine): Sequest HT	RT [min] (by Search Engine): Sequest HT
	[R].DAVLLVFANK.[Q]		1	3	2	P61205	P61205 [118-127]		0	1089.63	99084	98129.2	67285.8	115859	108642	134920	2	0.29	52.4995
	[R].ILMVGLDAAGK.[T]	1xOxidation [M3]	2	7	5	P61750; P61205	P61750 [20-30]; P61205 [20-30]		0	1103.61			100090	262497	236903	223723	2	1.05	39.0235
A0A2I3BRL8	Predicted gene 7324 OS=Mus musculus OX=10090 GN=Gm7324 PE=4 SV=1	36	13	53	12	388	42.2	9.99	2.23859e+07	2.42874e+07	1.72384e+07	2.54395e+07	2.50644e+07	2.33032e+07
	Annotated Sequence	Modifications	# Protein Groups	# Proteins	# PSMs	Master Protein Accessions	Positions in Master Proteins	Modifications in Master Proteins	# Missed Cleavages	Theo. MH+ [Da]	Abundance: F1: Sample, IgG1	Abundance: F2: Sample, IgG2	Abundance: F3: Sample, IgG3	Abundance: F4: Sample, IP1	Abundance: F5: Sample, IP2	Abundance: F6: Sample, IP3	Charge (by Search Engine): Sequest HT	DeltaM [ppm] (by Search Engine): Sequest HT	RT [min] (by Search Engine): Sequest HT
	[K].LFIGGLNTETNEK.[A]		1	6	6	A0A2I3BRL8	A0A2I3BRL8 [10-22]		0	1435.74	2.98122e+06	3.28982e+06	2.05794e+06	4.41017e+06	4.22753e+06	4.38887e+06	2	-0.5	43.6303
	[K].VEQATKPSFESGR.[R]		1	5	4	A0A2I3BRL8	A0A2I3BRL8 [81-93]		0	1435.72	1.03355e+06	1.16512e+06	701998	1.05267e+06	1.107e+06	890701	2	-0.42	18.8175
	[R].RGPPPPPR.[S]		1	2	7	A0A2I3BRL8	A0A2I3BRL8 [94-101]		1	873.505	1.587e+06	1.5014e+06	1.10889e+06	1.26756e+06	1.0528e+06	964543	2	-1.23	8.8558
	[K].ALEAVFGK.[Y-]		1	6	1	A0A2I3BRL8	A0A2I3BRL8 [23-30]		0	834.472	2402331	3.01501e+06	1938419	3177295	2.67336e+06	2.46735e+06	2	-1.77	36.9608
	[R].GFAFVTFESPADAK.[D]		1	5	4	A0A2I3BRL8	A0A2I3BRL8 [50-63]		0	1486.72	1.06956e+06	1.35551e+06	970759	1.84383e+06	1.69229e+06	1.69597e+06	2	1.6	53.28
	[R].GPPPSYGGSSR.[Y]		1	4	6	A0A2I3BRL8	A0A2I3BRL8 [296-306]		0	1061.5	1.58804e+06	1.35148e+06	902960	1.77754e+06	1.70483e+06	1.60779e+06	2	-1.17	12.018
	[R].YDDYSSSR.[D]		1	4	4	A0A2I3BRL8	A0A2I3BRL8 [307-314]		0	992.396		599178	1.07721e+06	191344	531366	347351	2	0.22	12.9943
	[R].DRDYSDHPSGGSYR.[D]		1	5	4	A0A2I3BRL8	A0A2I3BRL8 [266-279]		1	1611.68	723138	671964	365085	742485	851806	860372	3	-1.22	14.7789
	[R].SDLYSSGR.[D]		1	4	10	A0A2I3BRL8	A0A2I3BRL8 [329-336]		0	884.411	2.10972e+06	2.1595e+06	1.97253e+06	2.09782e+06	2.16351e+06	2.64423e+06	2	-1.13	14.9237
	[-].MVEADRPGK.[L]	1xMet-loss+Acetyl [N-Term]	2	7	1	A0A2I3BRL8; Q9DAE2	A0A2I3BRL8 [1-9]; Q9DAE2 [1-9]	A0A2I3BRL8 1xMet-loss+Acetyl [N-Term]; Q9DAE2 1xMet-loss+Acetyl [N-Term]	0	913.474	7251303	7963828	4.74745e+06	6.93061e+06	7.41459e+06	5548729	2	-0.42	14.2766
	[-].MVEADRPGK.[L]	1xMet-loss [N-Term]	2	7	2	A0A2I3BRL8; Q9DAE2	A0A2I3BRL8 [1-9]; Q9DAE2 [1-9]	A0A2I3BRL8 1xMet-loss [N-Term]; Q9DAE2 1xMet-loss [N-Term]	0	871.463	265374	160505	302760	350327	186717	177252	2	0.55	5.8921
	[R].DYSHSSSRDDYPSR.[G]		1	2	2	A0A2I3BRL8	A0A2I3BRL8 [242-255]		1	1671.7	481981	415948	211034	441812	538914	539386	3	-0.36	14.6322
	[R].DSYESYGNSR.[S]		1	4	1	A0A2I3BRL8	A0A2I3BRL8 [280-289]		0	1177.48	685550	638143	728060	951748	721761	931340	2	-2.45	20.0261
	[R].IVEILLMK.[D]	1xOxidation [M7]	1	2	1	A0A2I3BRL8	A0A2I3BRL8 [34-41]		0	974.595	207175		153349	204249	197966	239328	2	-1.04	44.0375
Q91VR5	ATP-dependent RNA helicase DDX1 OS=Mus musculus OX=10090 GN=Ddx1 PE=1 SV=1	22	17	87	17	740	82.4	7.21	1.14275e+07	1.1508e+07	8.86714e+06	1.32259e+07	1.26594e+07	1.32146e+07
	Annotated Sequence	Modifications	# Protein Groups	# Proteins	# PSMs	Master Protein Accessions	Positions in Master Proteins	Modifications in Master Proteins	# Missed Cleavages	Theo. MH+ [Da]	Abundance: F1: Sample, IgG1	Abundance: F2: Sample, IgG2	Abundance: F3: Sample, IgG3	Abundance: F4: Sample, IP1	Abundance: F5: Sample, IP2	Abundance: F6: Sample, IP3	Charge (by Search Engine): Sequest HT	DeltaM [ppm] (by Search Engine): Sequest HT	RT [min] (by Search Engine): Sequest HT
	[K].MDQAIIFCR.[T]	1xCarbamidomethyl [C8]	1	1	1	Q91VR5	Q91VR5 [506-514]		0	1153.55	274512	250839	181705	325659	281602	289122	2	0.45	43.0953
	[R].LDDLVSTGK.[L]		1	1	6	Q91VR5	Q91VR5 [350-358]		0	947.504	675848	764313	587546	576545	736059	610289	2	2.67	26.197
	[K].VPVDEFDGK.[V]		1	1	4	Q91VR5	Q91VR5 [679-687]		0	1005.49	369905	464490	307782	465232	462202	475622	2	-0.51	29.5013
	[K].NQALFPACVLK.[N]	1xCarbamidomethyl [C8]	1	1	9	Q91VR5	Q91VR5 [224-234]		0	1260.68	195388	252051	166659	325954	410697	387285	2	-0.93	49.0383
	[K].SQHTGNAQVSQTK.[F]		1	1	6	Q91VR5	Q91VR5 [269-281]		0	1385.68	1.22341e+06	427228	843431		418883		2	2.19	5.8962
	[K].FGFGFGGTGK.[K]		1	2	8	Q91VR5	Q91VR5 [163-172]		0	974.473	726553	699806	560570	788579	865534	855736	2	-0.74	45.3243
	[R].ELAEQTLNNVK.[Q]		1	1	3	Q91VR5	Q91VR5 [297-307]		0	1258.66	1.00494e+06	1.54622e+06	1134264	1.27108e+06	1.24673e+06	1.32046e+06	2	-0.86	32.5717
	[R].FLICTDVAAR.[G]	1xCarbamidomethyl [C4]	1	1	5	Q91VR5	Q91VR5 [568-577]		0	1165.6	439225	519810	345646	750411	763487	788280	2	0.02	43.3979
	[R].ELLIIGGVAAR.[D]		1	1	7	Q91VR5	Q91VR5 [320-330]		0	1111.68	682563	756041	521211	887493	973203	1.02487e+06	2	-1.73	48.4613
	[K].DGFVALSK.[A]		1	1	3	Q91VR5	Q91VR5 [253-260]		0	836.451	470500	527232	403479	499507	544121	540355	2	-0.77	33.9473
	[K].TGASVLNK.[W]		1	2	8	Q91VR5	Q91VR5 [83-90]		0	789.446	1.34879e+06	464643	322730	2.00753e+06	1.1285e+06	1.60305e+06	2	-1.23	12.1184
	[K].DLGLAFEIPAHIK.[N]		1	2	2	Q91VR5	Q91VR5 [211-223]		0	1423.79	75173.6	105269	96198.4	150005	124576	170576	2	0.88	53.81
	[K].APDNYIVK.[S]		1	1	8	Q91VR5	Q91VR5 [261-268]		0	919.488	1.07099e+06	1.44982e+06	958734	1.59519e+06	1.19691e+06	1.54887e+06	2	-2	25.3096
	[K].ALIVEPSR.[E]		1	1	7	Q91VR5	Q91VR5 [289-296]		0	884.52	660847	605943	638250	829807	903901	820068	2	-0.77	28.7037
	[K].LNLSQVR.[F]		1	1	4	Q91VR5	Q91VR5 [359-365]		0	829.489	1.1159e+06	1.52059e+06	785802	1.56954e+06	1.57565e+06	1.55379e+06	2	-1.32	29.6608
	[K].FLPNAPK.[A]		1	1	3	Q91VR5	Q91VR5 [282-288]		0	786.451	983889	1.03847e+06	923633	1.18334e+06	902925	1.22626e+06	2	-0.25	24.9042
	[K].FNFGEEEFK.[F]		1	1	3	Q91VR5	Q91VR5 [240-248]		0	1146.51	109040	115262	89496.3		124379		2	0.35	45.4761
Q9D0B0	Serine/arginine-rich splicing factor 9 OS=Mus musculus OX=10090 GN=Srsf9 PE=1 SV=1	5	1	2	1	222	25.6	8.65	102266	102773	113734	75845.3	89728.3	114444
	Annotated Sequence	Modifications	# Protein Groups	# Proteins	# PSMs	Master Protein Accessions	Positions in Master Proteins	Modifications in Master Proteins	# Missed Cleavages	Theo. MH+ [Da]	Abundance: F1: Sample, IgG1	Abundance: F2: Sample, IgG2	Abundance: F3: Sample, IgG3	Abundance: F4: Sample, IP1	Abundance: F5: Sample, IP2	Abundance: F6: Sample, IP3	Charge (by Search Engine): Sequest HT	DeltaM [ppm] (by Search Engine): Sequest HT	RT [min] (by Search Engine): Sequest HT
	[R].IYVGNLPSDVR.[E]		1	1	2	Q9D0B0	Q9D0B0 [17-27]		0	1232.66	102266	102773	113734	75845.3	89728.3	114444	2	0.87	40.9139
Q80XR6	Heterogeneous nuclear ribonucleoprotein A/B OS=Mus musculus OX=10090 GN=Hnrnpab PE=1 SV=1	13	4	21	3	311	33.8	5.83	803435	736457	615429	1.07205e+06	904085	930199
	Annotated Sequence	Modifications	# Protein Groups	# Proteins	# PSMs	Master Protein Accessions	Positions in Master Proteins	Modifications in Master Proteins	# Missed Cleavages	Theo. MH+ [Da]	Abundance: F1: Sample, IgG1	Abundance: F2: Sample, IgG2	Abundance: F3: Sample, IgG3	Abundance: F4: Sample, IP1	Abundance: F5: Sample, IP2	Abundance: F6: Sample, IP3	Charge (by Search Engine): Sequest HT	DeltaM [ppm] (by Search Engine): Sequest HT	RT [min] (by Search Engine): Sequest HT
	[K].IFVGGLNPEATEEK.[I]		1	3	4	Q80XR6	Q80XR6 [161-174]		0	1503.77	803435	736457	615429	1.07205e+06	904085	930199	2	2.1	42.8937
	[KR].FGEVVDCTIK.[LTM]	1xCarbamidomethyl [C7]	4	11	27	Q60668; G5E8G0; F6VQH5; Q80XR6	Q60668 [120-129]; G5E8G0 [101-110]; F6VQH5 [74-83]; Q80XR6 [98-107]		0	1167.57	3.95358e+06	4.71845e+06	3.71186e+06	5.42448e+06	5.46872e+06	5170999	2	-0.41	37.1205
	[K].VLDQKEHR.[L]		1	3	2	Q80XR6	Q80XR6 [132-139]		1	1024.55							2	1.29	5.8182
	[K].KFHTVSGSK.[C]		1	3	1	Q80XR6	Q80XR6 [220-228]		1	990.537							2	-0.73	5.9866
Q6ZWZ4	60S ribosomal protein L36 OS=Mus musculus OX=10090 GN=Rpl36 PE=1 SV=1	10	1	8	1	105	12.2	11.59	169114	163265	148225	195230	187512	177366
	Annotated Sequence	Modifications	# Protein Groups	# Proteins	# PSMs	Master Protein Accessions	Positions in Master Proteins	Modifications in Master Proteins	# Missed Cleavages	Theo. MH+ [Da]	Abundance: F1: Sample, IgG1	Abundance: F2: Sample, IgG2	Abundance: F3: Sample, IgG3	Abundance: F4: Sample, IP1	Abundance: F5: Sample, IP2	Abundance: F6: Sample, IP3	Charge (by Search Engine): Sequest HT	DeltaM [ppm] (by Search Engine): Sequest HT	RT [min] (by Search Engine): Sequest HT
	[R].EVCGFAPYER.[R]	1xCarbamidomethyl [C3]	1	2	8	Q6ZWZ4	Q6ZWZ4 [46-55]		0	1227.55	169114	163265	148225	195230	187512	177366	2	0.49	36.8041
Q99LF4	RNA-splicing ligase RtcB homolog OS=Mus musculus OX=10090 GN=Rtcb PE=1 SV=1	13	7	32	7	505	55.2	7.23	5.09341e+06	5.09496e+06	3.65287e+06	6431562	6.26567e+06	5.57244e+06
	Annotated Sequence	Modifications	# Protein Groups	# Proteins	# PSMs	Master Protein Accessions	Positions in Master Proteins	Modifications in Master Proteins	# Missed Cleavages	Theo. MH+ [Da]	Abundance: F1: Sample, IgG1	Abundance: F2: Sample, IgG2	Abundance: F3: Sample, IgG3	Abundance: F4: Sample, IP1	Abundance: F5: Sample, IP2	Abundance: F6: Sample, IP3	Charge (by Search Engine): Sequest HT	DeltaM [ppm] (by Search Engine): Sequest HT	RT [min] (by Search Engine): Sequest HT
	[R].IASPEGQDYLK.[G]		1	1	4	Q99LF4	Q99LF4 [298-308]		0	1220.62	1.29975e+06	1.26141e+06	981751	1.48343e+06	1.56401e+06	1.34413e+06	2	0.78	33.7254
	[K].VEQHVVDGKER.[T]		1	1	3	Q99LF4	Q99LF4 [358-368]		1	1295.67	469222	442371	346884	601283	529492	456784	3	-1.46	8.3729
	[K].VEQHVVDGK.[E]		1	1	8	Q99LF4	Q99LF4 [358-366]		0	1010.53	1.03019e+06	901510	646591	842367	675492	608225	2	0.62	8.1095
	[R].NYNDELQFLDK.[I]		1	1	9	Q99LF4	Q99LF4 [4-14]		0	1398.65	521448	602584	404977	1.27871e+06	1.23877e+06	1.17493e+06	2	0.93	49.2499
	[K].QIGNVAALPGIVHR.[S]		1	1	4	Q99LF4	Q99LF4 [68-81]		0	1444.84	685122	752870	451877	998277	952089	926977	3	-1.53	43.3304
	[R].NLDFQDVLDK.[L]		1	1	1	Q99LF4	Q99LF4 [442-451]		0	1206.6	160667	155324	103167	240781	241357	247741	2	-2.91	50.9395
	[R].DKIIVNDR.[Q]		1	1	3	Q99LF4	Q99LF4 [284-291]		1	972.547	927009	978885	717627	986711	1.06447e+06	813657	2	-0.15	14.3718
Q52KG9	Chaperonin containing Tcp1, subunit 6a (Zeta) OS=Mus musculus OX=10090 GN=Cct6a PE=1 SV=1	11	6	18	5	531	58	6.9	1.37592e+06	1374659	1.13262e+06	1.74578e+06	1.57489e+06	1.33642e+06
	Annotated Sequence	Modifications	# Protein Groups	# Proteins	# PSMs	Master Protein Accessions	Positions in Master Proteins	Modifications in Master Proteins	# Missed Cleavages	Theo. MH+ [Da]	Abundance: F1: Sample, IgG1	Abundance: F2: Sample, IgG2	Abundance: F3: Sample, IgG3	Abundance: F4: Sample, IP1	Abundance: F5: Sample, IP2	Abundance: F6: Sample, IP3	Charge (by Search Engine): Sequest HT	DeltaM [ppm] (by Search Engine): Sequest HT	RT [min] (by Search Engine): Sequest HT
	[K].GIDPFSLDALAK.[E]		1	2	2	Q52KG9	Q52KG9 [296-307]		0	1246.67	230076	240016	191760	358331	376211	279660	2	0.29	54.9958
	[K].VLAQNSGFDLQETLVK.[V]		1	2	1	Q52KG9	Q52KG9 [450-465]		0	1761.94	53313.4	62345.8	55043.9	155151	133434	141693	2	1.9	50.5866
	[K].TEVNSGFFYK.[S]		1	2	2	Q52KG9	Q52KG9 [242-251]		0	1191.57	165489	180613	115668	171582	170438	136982	2	-0.64	40.6559
	[R].GLVLDHGAR.[H]		2	4	8	Q52KG9; Q61390	Q52KG9 [209-217]; Q61390 [209-217]		0	937.521	381241	293547	264533	449029	330503	313718	2	-0.31	19.1025
	[K].EGIVALR.[R]		1	2	3	Q52KG9	Q52KG9 [308-314]		0	757.457	332635	339443	322247	321967	325076	200409	2	-2.49	30.1261
	[R].GLQDVLR.[T]		1	2	2	Q52KG9	Q52KG9 [29-35]		0	800.462	213164	258695	183367	289721	239230	263958	2	-1.39	36.6142
Q64475	Histone H2B type 1-B OS=Mus musculus OX=10090 GN=H2bc3 PE=1 SV=3	47	7	53	3	126	13.9	10.32	3.19953e+06	4.26051e+06	2.8453e+06	2.83172e+06	3.20676e+06	2.7466e+06
	Annotated Sequence	Modifications	# Protein Groups	# Proteins	# PSMs	Master Protein Accessions	Positions in Master Proteins	Modifications in Master Proteins	# Missed Cleavages	Theo. MH+ [Da]	Abundance: F1: Sample, IgG1	Abundance: F2: Sample, IgG2	Abundance: F3: Sample, IgG3	Abundance: F4: Sample, IP1	Abundance: F5: Sample, IP2	Abundance: F6: Sample, IP3	Charge (by Search Engine): Sequest HT	DeltaM [ppm] (by Search Engine): Sequest HT	RT [min] (by Search Engine): Sequest HT
	[R].LLLPGELAK.[H]		2	13	10	Q64475; P70696	Q64475 [101-109]; P70696 [102-110]		0	953.603	32843140	34675120	27392210	45416628	41608852	47309428	2	0.7	44.772
	[K].QVHPDTGISSK.[A]		2	13	22	Q64475; P70696	Q64475 [48-58]; P70696 [49-59]		0	1168.6	9714863	1.03e+07	8.21096e+06	1.03568e+07	9976895	1.0476e+07	2	-0.16	11.8154
	[K].AMGIMNSFVNDIFER.[I]	2xOxidation [M2; M5]	1	12	4	Q64475	Q64475 [59-73]		0	1775.81	109642	132773	118697	245062	257125	220223	2	0.85	54.9155
	[K].ESYSVYVYK.[V]		1	9	8	Q64475	Q64475 [36-44]		0	1137.55	2.41731e+06	3.31529e+06	2.0415e+06	2.58666e+06	2.45531e+06	1.96466e+06	2	0	37.4218
	[R].EIQTAVR.[L]		2	10	4	Q64475; P70696	Q64475 [94-100]; P70696 [95-101]		0	816.457	26461532	27976292	23476542	34515884	30724946	33568268	2	-2.34	13.3202
	[R].KESYSVYVYK.[V]		1	9	1	Q64475	Q64475 [35-44]		1	1265.64	672576	812449	685109		494317	561720	2	-0.75	31.6891
	[R].IASEASR.[L]		2	8	4	Q64475; P70696	Q64475 [74-80]; P70696 [75-81]		0	733.384	25206792	18178768	15753529	16596628	6372603	6.73808e+06	2	-2.26	5.5982
E9Q5F6	Polyubiquitin-C (Fragment) OS=Mus musculus OX=10090 GN=Ubc PE=1 SV=1	42	3	27	3	201	22.6	7.4	3.16247e+06	3.58282e+06	3.13606e+06	3.22586e+06	2.87829e+06	2.99465e+06
	Annotated Sequence	Modifications	# Protein Groups	# Proteins	# PSMs	Master Protein Accessions	Positions in Master Proteins	Modifications in Master Proteins	# Missed Cleavages	Theo. MH+ [Da]	Abundance: F1: Sample, IgG1	Abundance: F2: Sample, IgG2	Abundance: F3: Sample, IgG3	Abundance: F4: Sample, IP1	Abundance: F5: Sample, IP2	Abundance: F6: Sample, IP3	Charge (by Search Engine): Sequest HT	DeltaM [ppm] (by Search Engine): Sequest HT	RT [min] (by Search Engine): Sequest HT
	[K].TITLEVEPSDTIENVK.[A]		1	10	7	E9Q5F6	E9Q5F6 [12-27]; [88-103]; [164-179]		0	1787.93	779970	863421	588824	809481	716617	780480	2	-1.29	47.6672
	[R].TLSDYNIQK.[E]		1	10	4	E9Q5F6	E9Q5F6 [55-63]; [131-139]		0	1081.55	1.03228e+06	1.01019e+06	923016	1.4647e+06	1.39147e+06	1.45359e+06	2	-0.73	28.3842
	[K].ESTLHLVLR.[L]		1	10	16	E9Q5F6	E9Q5F6 [64-72]; [140-148]		0	1067.62	1.35022e+06	1.70921e+06	1.62422e+06	951679	770200	760580	2	-0.49	38.0106
A0A3Q4EIF7	Ras-related protein Rab-18 OS=Mus musculus OX=10090 GN=Rab18 PE=1 SV=1	27	1	7	1	41	4.4	4.82	121182	107512	91059.7	173974	153592	131059
	Annotated Sequence	Modifications	# Protein Groups	# Proteins	# PSMs	Master Protein Accessions	Positions in Master Proteins	Modifications in Master Proteins	# Missed Cleavages	Theo. MH+ [Da]	Abundance: F1: Sample, IgG1	Abundance: F2: Sample, IgG2	Abundance: F3: Sample, IgG3	Abundance: F4: Sample, IP1	Abundance: F5: Sample, IP2	Abundance: F6: Sample, IP3	Charge (by Search Engine): Sequest HT	DeltaM [ppm] (by Search Engine): Sequest HT	RT [min] (by Search Engine): Sequest HT
	[K].ILIIGESGVGK.[S]		1	4	7	A0A3Q4EIF7	A0A3Q4EIF7 [11-21]		0	1085.66	121182	107512	91059.7	173974	153592	131059	2	-0.48	41.9263
Q8CAQ8	MICOS complex subunit Mic60 OS=Mus musculus OX=10090 GN=Immt PE=1 SV=1	4	3	8	3	757	83.8	6.61	361506	333498	282339	461579	423143	442119
	Annotated Sequence	Modifications	# Protein Groups	# Proteins	# PSMs	Master Protein Accessions	Positions in Master Proteins	Modifications in Master Proteins	# Missed Cleavages	Theo. MH+ [Da]	Abundance: F1: Sample, IgG1	Abundance: F2: Sample, IgG2	Abundance: F3: Sample, IgG3	Abundance: F4: Sample, IP1	Abundance: F5: Sample, IP2	Abundance: F6: Sample, IP3	Charge (by Search Engine): Sequest HT	DeltaM [ppm] (by Search Engine): Sequest HT	RT [min] (by Search Engine): Sequest HT
	[K].LSEQELEFR.[R]		1	4	5	Q8CAQ8	Q8CAQ8 [516-524]		0	1150.57	165756	182682	100897	178386	188259	160882	2	-0.56	40.1057
	[K].AVDEAADALLK.[A-]		1	5	2	Q8CAQ8	Q8CAQ8 [286-296]		0	1115.59	141949	101297	121564	202615	162834	213539	2	2.22	39.6994
	[R].GVYSEETLR.[A]		1	3	1	Q8CAQ8	Q8CAQ8 [623-631]		0	1053.52	53802.3	49519.9	59878.8	80578.3	72050.8	67697.8	2	-2.87	27.9272
Q9Z204	Heterogeneous nuclear ribonucleoproteins C1/C2 OS=Mus musculus OX=10090 GN=Hnrnpc PE=1 SV=1	20	6	27	6	313	34.4	5.05	2.37994e+06	2.39763e+06	1.71703e+06	3.19853e+06	2.54757e+06	2.95966e+06
	Annotated Sequence	Modifications	# Protein Groups	# Proteins	# PSMs	Master Protein Accessions	Positions in Master Proteins	Modifications in Master Proteins	# Missed Cleavages	Theo. MH+ [Da]	Abundance: F1: Sample, IgG1	Abundance: F2: Sample, IgG2	Abundance: F3: Sample, IgG3	Abundance: F4: Sample, IP1	Abundance: F5: Sample, IP2	Abundance: F6: Sample, IP3	Charge (by Search Engine): Sequest HT	DeltaM [ppm] (by Search Engine): Sequest HT	RT [min] (by Search Engine): Sequest HT
	[R].VFIGNLNTLVVK.[K]		1	3	6	Q9Z204	Q9Z204 [18-29]		0	1316.79	269715	303272	267903	517593	524650	547534	2	0.32	52.6636
	[K].SDVEAIFSK.[Y]		1	3	5	Q9Z204	Q9Z204 [31-39]		0	995.504	259068	287638	220443	406220	315030	328772	2	-0.47	40.2796
	[K].SEEEQSSASVK.[K]		1	1	6	Q9Z204	Q9Z204 [241-251]		0	1180.53	178852	125479		141713	163990	168297	2	2.1	7.7112
	[R].AAVAGEDGR.[M]		1	3	8	Q9Z204	Q9Z204 [65-73]		0	845.411	1363266	1.39849e+06	1.00834e+06	1.71997e+06	906555	1.31707e+06	2	-1.32	7.031
	[K].GFAFVQYVNER.[N]		1	3	1	Q9Z204	Q9Z204 [51-61]		0	1329.66	179723	150914	124817	413038	400793	385508	2	0.5	50.8289
	[K].VDSLLESLEK.[I]		1	1	1	Q9Z204	Q9Z204 [208-217]		0	1132.61	129314	131834	95532.8		236556	212479	2	1.52	49.0623
Q61035	Histidine--tRNA ligase, cytoplasmic OS=Mus musculus OX=10090 GN=Hars1 PE=1 SV=2	4	2	5	2	509	57.4	6	311765	300332	218215	366454	357581	455402
	Annotated Sequence	Modifications	# Protein Groups	# Proteins	# PSMs	Master Protein Accessions	Positions in Master Proteins	Modifications in Master Proteins	# Missed Cleavages	Theo. MH+ [Da]	Abundance: F1: Sample, IgG1	Abundance: F2: Sample, IgG2	Abundance: F3: Sample, IgG3	Abundance: F4: Sample, IP1	Abundance: F5: Sample, IP2	Abundance: F6: Sample, IP3	Charge (by Search Engine): Sequest HT	DeltaM [ppm] (by Search Engine): Sequest HT	RT [min] (by Search Engine): Sequest HT
	[K].DQGGELLSLR.[Y]		1	3	1	Q61035	Q61035 [119-128]		0	1087.57	128217	108741	90431.5	153413	146105	129900	2	-1.38	42.8584
	[R].IFSIVEQR.[L]		1	2	4	Q61035	Q61035 [389-396]		0	991.557	183548	191591	127783	213041	211477	325502	2	-1.72	39.94
Q91Z31	Polypyrimidine tract-binding protein 2 OS=Mus musculus OX=10090 GN=Ptbp2 PE=1 SV=2	2	1	1	1	531	57.5	8.66	182959	244570	162812	148241	179166	186795
	Annotated Sequence	Modifications	# Protein Groups	# Proteins	# PSMs	Master Protein Accessions	Positions in Master Proteins	Modifications in Master Proteins	# Missed Cleavages	Theo. MH+ [Da]	Abundance: F1: Sample, IgG1	Abundance: F2: Sample, IgG2	Abundance: F3: Sample, IgG3	Abundance: F4: Sample, IP1	Abundance: F5: Sample, IP2	Abundance: F6: Sample, IP3	Charge (by Search Engine): Sequest HT	DeltaM [ppm] (by Search Engine): Sequest HT	RT [min] (by Search Engine): Sequest HT
	[R].TLFANTGGTVK.[A]		1	1	1	Q91Z31	Q91Z31 [473-483]		0	1108.6	182959	244570	162812	148241	179166	186795	2	-1.61	31.8002
A9Z055	Histone H2A OS=Mus musculus OX=10090 GN=H2al2c PE=2 SV=1	8	1	4	1	111	12.7	9.86	370007	436229	295660	434674	396959	376858
	Annotated Sequence	Modifications	# Protein Groups	# Proteins	# PSMs	Master Protein Accessions	Positions in Master Proteins	Modifications in Master Proteins	# Missed Cleavages	Theo. MH+ [Da]	Abundance: F1: Sample, IgG1	Abundance: F2: Sample, IgG2	Abundance: F3: Sample, IgG3	Abundance: F4: Sample, IP1	Abundance: F5: Sample, IP2	Abundance: F6: Sample, IP3	Charge (by Search Engine): Sequest HT	DeltaM [ppm] (by Search Engine): Sequest HT	RT [min] (by Search Engine): Sequest HT
	[R].AELQFPVSR.[V]		1	2	4	A9Z055	A9Z055 [19-27]		0	1046.56	370007	436229	295660	434674	396959	376858	2	-1.16	40.4294
Q8VC30	Triokinase/FMN cyclase OS=Mus musculus OX=10090 GN=Tkfc PE=1 SV=1	11	6	45	6	578	59.7	6.92	2.58967e+06	2.49267e+06	1.97836e+06	3.16455e+06	3.28898e+06	3.16642e+06
	Annotated Sequence	Modifications	# Protein Groups	# Proteins	# PSMs	Master Protein Accessions	Positions in Master Proteins	Modifications in Master Proteins	# Missed Cleavages	Theo. MH+ [Da]	Abundance: F1: Sample, IgG1	Abundance: F2: Sample, IgG2	Abundance: F3: Sample, IgG3	Abundance: F4: Sample, IP1	Abundance: F5: Sample, IP2	Abundance: F6: Sample, IP3	Charge (by Search Engine): Sequest HT	DeltaM [ppm] (by Search Engine): Sequest HT	RT [min] (by Search Engine): Sequest HT
	[K].LIDAETTAK.[A]		1	2	6	Q8VC30	Q8VC30 [326-334]		0	961.52	502700	507004	359234	608069	600660	653730	2	-1.22	18.0271
	[K].SAEAAAEATK.[N]		1	1	20	Q8VC30	Q8VC30 [526-535]		0	948.463	901487	698976	664960	726822	662095	615848	2	-0.88	8.1607
	[K].SPGASLLPVLTK.[A]		1	2	5	Q8VC30	Q8VC30 [511-522]		0	1182.71	433320	549048	395003	562101	619517	611224	2	-1.2	49.1218
	[R].AVAQAGTVGTLLIVK.[N]		1	4	6	Q8VC30	Q8VC30 [95-109]		0	1440.88	113126	131560	90075.8	475990	589519	509604	2	1.64	48.9406
	[R].LSVLLLER.[M]		1	2	5	Q8VC30	Q8VC30 [435-442]		0	942.598	446695	436069	321313	544988	544353	526414	2	-0.16	49.5005
	[R].SDLDTLK.[G]		1	4	3	Q8VC30	Q8VC30 [40-46]		0	791.415	192343	170016	147772	246579	272841	249597	2	-0.86	21.4781
Q80ZM5	H1 histone family, member X OS=Mus musculus OX=10090 GN=H1f10 PE=1 SV=1	5	1	1	1	188	20.1	11.22	36306.8	39564.8		62988.7	61488	59549.9
	Annotated Sequence	Modifications	# Protein Groups	# Proteins	# PSMs	Master Protein Accessions	Positions in Master Proteins	Modifications in Master Proteins	# Missed Cleavages	Theo. MH+ [Da]	Abundance: F1: Sample, IgG1	Abundance: F2: Sample, IgG2	Abundance: F3: Sample, IgG3	Abundance: F4: Sample, IP1	Abundance: F5: Sample, IP2	Abundance: F6: Sample, IP3	Charge (by Search Engine): Sequest HT	DeltaM [ppm] (by Search Engine): Sequest HT	RT [min] (by Search Engine): Sequest HT
	[K].YSQLVVETIR.[K]		1	1	1	Q80ZM5	Q80ZM5 [47-56]		0	1207.67	36306.8	39564.8		62988.7	61488	59549.9	2	2.79	41.3541
A0A075B5S9	Immunoglobulin heavy variable 9-4 OS=Mus musculus OX=10090 GN=Ighv9-4 PE=4 SV=1	23	2	9	1	98	10.9	9.07	393268	297658	287706	530719	538906	555606
	Annotated Sequence	Modifications	# Protein Groups	# Proteins	# PSMs	Master Protein Accessions	Positions in Master Proteins	Modifications in Master Proteins	# Missed Cleavages	Theo. MH+ [Da]	Abundance: F1: Sample, IgG1	Abundance: F2: Sample, IgG2	Abundance: F3: Sample, IgG3	Abundance: F4: Sample, IP1	Abundance: F5: Sample, IP2	Abundance: F6: Sample, IP3	Charge (by Search Engine): Sequest HT	DeltaM [ppm] (by Search Engine): Sequest HT	RT [min] (by Search Engine): Sequest HT
	[-].QIQLVQSGPELK.[K]		2	2	5	A0A075B5S1; A0A075B5S9	A0A075B5S1 [1-12]; A0A075B5S9 [1-12]		0	1339.76	210127	170706	142029	422757	425905	459216	2	1.92	50.9244
	[K].NEDTATYFCAR.[-]	1xCarbamidomethyl [C9]	1	4	4	A0A075B5S9	A0A075B5S9 [88-98]		0	1347.56	393268	297658	287706	530719	538906	555606	2	-1.35	33.9142
P97351	40S ribosomal protein S3a OS=Mus musculus OX=10090 GN=Rps3a PE=1 SV=3	11	3	8	3	264	29.9	9.73	743239	722202	477298	1.03765e+06	1.01592e+06	908553
	Annotated Sequence	Modifications	# Protein Groups	# Proteins	# PSMs	Master Protein Accessions	Positions in Master Proteins	Modifications in Master Proteins	# Missed Cleavages	Theo. MH+ [Da]	Abundance: F1: Sample, IgG1	Abundance: F2: Sample, IgG2	Abundance: F3: Sample, IgG3	Abundance: F4: Sample, IP1	Abundance: F5: Sample, IP2	Abundance: F6: Sample, IP3	Charge (by Search Engine): Sequest HT	DeltaM [ppm] (by Search Engine): Sequest HT	RT [min] (by Search Engine): Sequest HT
	[K].LITEDVQGK.[N]		1	1	5	P97351	P97351 [86-94]		0	1002.55	328668	397645	278177	462047	589960	467943	2	-2.62	23.0796
	[R].KTSYAQHQQVR.[Q]		1	1	1	P97351	P97351 [152-162]		1	1345.7	244204	151094	59779.7	353454	137283	183682	3	-4.32	6.6514
	[R].LFCVGFTK.[K]	1xCarbamidomethyl [C3]	1	1	2	P97351	P97351 [137-144]		0	971.502	170367	173463	139341	222144	288681	256928	2	-1.46	44.5076
Q9R0P5	Destrin OS=Mus musculus OX=10090 GN=Dstn PE=1 SV=3	8	1	7	1	165	18.5	7.97	256235	248770	202978	280835	349056	311310
	Annotated Sequence	Modifications	# Protein Groups	# Proteins	# PSMs	Master Protein Accessions	Positions in Master Proteins	Modifications in Master Proteins	# Missed Cleavages	Theo. MH+ [Da]	Abundance: F1: Sample, IgG1	Abundance: F2: Sample, IgG2	Abundance: F3: Sample, IgG3	Abundance: F4: Sample, IP1	Abundance: F5: Sample, IP2	Abundance: F6: Sample, IP3	Charge (by Search Engine): Sequest HT	DeltaM [ppm] (by Search Engine): Sequest HT	RT [min] (by Search Engine): Sequest HT
	[-].MASGVQVADEVCR.[I]	1xCarbamidomethyl [C12]; 1xMet-loss+Acetyl [N-Term]	1	1	7	Q9R0P5	Q9R0P5 [1-13]	Q9R0P5 1xMet-loss+Acetyl [N-Term]	0	1332.62	256235	248770	202978	280835	349056	311310	2	1.07	39.5333
Q64523	Histone H2A type 2-C OS=Mus musculus OX=10090 GN=H2ac20 PE=1 SV=3	21	5	43	1	129	14	10.9	852971	843613	537615	1.11006e+06	1.09996e+06	1.21387e+06
	Annotated Sequence	Modifications	# Protein Groups	# Proteins	# PSMs	Master Protein Accessions	Positions in Master Proteins	Modifications in Master Proteins	# Missed Cleavages	Theo. MH+ [Da]	Abundance: F1: Sample, IgG1	Abundance: F2: Sample, IgG2	Abundance: F3: Sample, IgG3	Abundance: F4: Sample, IP1	Abundance: F5: Sample, IP2	Abundance: F6: Sample, IP3	Charge (by Search Engine): Sequest HT	DeltaM [ppm] (by Search Engine): Sequest HT	RT [min] (by Search Engine): Sequest HT
	[R].NDEELNKLLGK.[V]		1	2	5	Q64523	Q64523 [90-100]		1	1272.68	852971	843613	537615	1.11006e+06	1.09996e+06	1.21387e+06	2	0.85	40.6666
	[R].AGLQFPVGR.[VI]		4	16	17	Q64523; Q8BFU2; Q3THW5; P27661	Q64523 [22-30]; Q8BFU2 [22-30]; Q3THW5 [24-32]; P27661 [22-30]		0	944.531	52015932	51033116	35176676	39581424	47767204	52997204	2	0.26	41.036
	[R].HLQLAIRNDEELNK.[L]		3	11	1	Q64523; Q8BFU2; P27661	Q64523 [83-96]; Q8BFU2 [83-96]; P27661 [83-96]		1	1692.9	318112	277598	219886	691741	852594	684134	3	-2.02	34.1638
	[R].HLQLAIR.[NG]		4	14	13	Q64523; Q8BFU2; Q3THW5; P27661	Q64523 [83-89]; Q8BFU2 [83-89]; Q3THW5 [86-92]; P27661 [83-89]		0	850.526	14906027	12753432	9673381	20149792	24297843	17351788	2	-1.69	28.742
	[R].NDEELNK.[L]		3	12	7	Q64523; Q8BFU2; P27661	Q64523 [90-96]; Q8BFU2 [90-96]; P27661 [90-96]		0	861.395	10774654	10197509	8631852	7296828	3655518	4.44827e+06	2	-1.51	7.0534
P29341	Polyadenylate-binding protein 1 OS=Mus musculus OX=10090 GN=Pabpc1 PE=1 SV=2	29	19	103	6	636	70.6	9.5	2.7083e+07	2.83647e+07	2.19584e+07	3.09279e+07	3.36035e+07	3.29931e+07
	Annotated Sequence	Modifications	# Protein Groups	# Proteins	# PSMs	Master Protein Accessions	Positions in Master Proteins	Modifications in Master Proteins	# Missed Cleavages	Theo. MH+ [Da]	Abundance: F1: Sample, IgG1	Abundance: F2: Sample, IgG2	Abundance: F3: Sample, IgG3	Abundance: F4: Sample, IP1	Abundance: F5: Sample, IP2	Abundance: F6: Sample, IP3	Charge (by Search Engine): Sequest HT	DeltaM [ppm] (by Search Engine): Sequest HT	RT [min] (by Search Engine): Sequest HT
	[RK].IVATKPLYVALAQR.[K]		2	3	13	P29341; Q9D4E6	P29341 [357-370]; Q9D4E6 [367-380]		0	1542.94	1.66649e+06	1.85615e+06	1.27476e+06	2.36598e+06	2.12327e+06	2.33955e+06	3	-0.17	44.0914
	[R].KEFSPFGTITSAK.[V]		2	2	5	P29341; Q9D4E6	P29341 [312-324]; Q9D4E6 [322-334]		1	1412.74	870823	1.00039e+06	611895	509308	493676	382625	2	0.7	42.1225
	[K].GYGFVHFETQEAAER.[A]		1	1	4	P29341	P29341 [139-153]		0	1740.8	127495	188560	122288	422526	397092	411836	3	0.8	42.3341
	[K].GFGFVCFSSPEEATK.[A]	1xCarbamidomethyl [C6]	2	8	3	P29341; Q9D4E6	P29341 [334-348]; Q9D4E6 [344-358]		0	1662.75	403929	415549	364239	603987	563329	571813	2	-1.08	52.4331
	[K].NLDDGIDDER.[L]		2	3	3	P29341; Q9D4E6	P29341 [300-309]; Q9D4E6 [310-319]		0	1161.5	855287	1.02161e+06	694641	822259	980217	878794	2	1.74	26.567
	[R].YQGVNLYVK.[N]		1	2	6	P29341	P29341 [291-299]		0	1083.58	2.66469e+06	2764194	2.60931e+06	2.56665e+06	2.59134e+06	2.99229e+06	2	-0.78	38.1692
	[K].SGVGNIFIK.[N]		1	3	7	P29341	P29341 [96-104]		0	934.536	3.81144e+06	3.38223e+06	2.79318e+06	3.73542e+06	3.87131e+06	3.7593e+06	2	-1.51	41.3695
	[R].SKVDEAVAVLQAHQAK.[E]		1	2	2	P29341	P29341 [605-620]		1	1693.92	1.25e+06	1.46058e+06	913396	1.57068e+06	1.5702e+06	1085504	3	0.06	38.5957
	[R].SLGYAYVNFQQPADAER.[A]		1	7	4	P29341	P29341 [51-67]		0	1928.91	464183	429626	339490	847499	761448	756470	2	3.27	47.673
	[RK].AKEFTNVYIK.[N]		2	6	3	P29341; Q9D4E6	P29341 [187-196]; Q9D4E6 [187-196]		1	1212.66	391277	677172	581349	487215	370852	487306	2	-0.95	32.43
	[K].EFSPFGTITSAK.[V]		2	2	7	P29341; Q9D4E6	P29341 [313-324]; Q9D4E6 [323-334]		0	1284.65	2.0024e+06	2.10612e+06	1392044	2.27602e+06	2.55818e+06	2319931	2	0.17	48.2782
	[K].FSPAGPILSIR.[V]		2	3	6	P29341; Q9D4E6	P29341 [31-41]; Q9D4E6 [31-41]		0	1157.67	3.39585e+06	3.68494e+06	2479855	5.63672e+06	6312236	5879891	2	-0.35	48.9658
	[KR].FGPALSVK.[V]		2	2	11	P29341; Q9D4E6	P29341 [214-221]; Q9D4E6 [214-221]		0	818.477	1.43301e+06	1.9584e+06	1.36188e+06	2.03833e+06	1.69464e+06	1.97738e+06	2	-1.73	35.2712
	[K].GFGFVSFER.[H]		2	3	9	P29341; Q9D4E6	P29341 [232-240]; Q9D4E6 [232-240]		0	1045.51	2406262	1.97681e+06	1.60103e+06	2.69796e+06	2.69361e+06	2.51543e+06	2	-1.65	51.2856
	[R].EAELGAR.[A]		1	2	10	P29341	P29341 [180-186]		0	745.384	3398930	3.63535e+06	3.0369e+06	2664681	4.94972e+06	4.73042e+06	2	-3.15	9.4865
	[K].VVCDENGSK.[G]	1xCarbamidomethyl [C3]	2	7	4	P29341; Q9D4E6	P29341 [130-138]; Q9D4E6 [130-138]		0	1007.45	591381	303514	485744			81949.6	2	0.47	5.9151
	[K].EFTNVYIK.[N]		2	7	2	P29341; Q9D4E6	P29341 [189-196]; Q9D4E6 [189-196]		0	1013.53	685068	748004	779687	710901	727103	764129	2	1.74	38.0085
	[K].NLDDGIDDERLR.[K]		2	2	3	P29341; Q9D4E6	P29341 [300-311]; Q9D4E6 [310-321]		1	1430.69	458369	492723	337767	668380	645371	779663	3	0.32	34.3201
	[R].ALDTMNFDVIK.[G]	1xOxidation [M5]	2	4	1	P29341; Q9D4E6	P29341 [68-78]; Q9D4E6 [68-78]		0	1282.63	206130	262794	178966	303430	299866	278819	2	0.2	44.5926
P61358	60S ribosomal protein L27 OS=Mus musculus OX=10090 GN=Rpl27 PE=1 SV=2	13	2	5	2	136	15.8	10.56	641046	682610	518420	770227	745634	779470
	Annotated Sequence	Modifications	# Protein Groups	# Proteins	# PSMs	Master Protein Accessions	Positions in Master Proteins	Modifications in Master Proteins	# Missed Cleavages	Theo. MH+ [Da]	Abundance: F1: Sample, IgG1	Abundance: F2: Sample, IgG2	Abundance: F3: Sample, IgG3	Abundance: F4: Sample, IP1	Abundance: F5: Sample, IP2	Abundance: F6: Sample, IP3	Charge (by Search Engine): Sequest HT	DeltaM [ppm] (by Search Engine): Sequest HT	RT [min] (by Search Engine): Sequest HT
	[R].YSVDIPLDK.[T]		1	2	2	P61358	P61358 [85-93]		0	1049.55	372213	403099	266231	501495	484305	448507	2	-2.05	42.5717
	[K].VVLVLAGR.[Y]		1	1	3	P61358	P61358 [10-17]		0	826.551	268833	279510	252189	268732	261329	330963	2	-2.04	38.1517
P10126	Elongation factor 1-alpha 1 OS=Mus musculus OX=10090 GN=Eef1a1 PE=1 SV=3	18	10	76	10	462	50.1	9.01	1.54341e+07	1.57145e+07	1.0872e+07	2.04145e+07	1.88791e+07	2.04617e+07
	Annotated Sequence	Modifications	# Protein Groups	# Proteins	# PSMs	Master Protein Accessions	Positions in Master Proteins	Modifications in Master Proteins	# Missed Cleavages	Theo. MH+ [Da]	Abundance: F1: Sample, IgG1	Abundance: F2: Sample, IgG2	Abundance: F3: Sample, IgG3	Abundance: F4: Sample, IP1	Abundance: F5: Sample, IP2	Abundance: F6: Sample, IP3	Charge (by Search Engine): Sequest HT	DeltaM [ppm] (by Search Engine): Sequest HT	RT [min] (by Search Engine): Sequest HT
	[K].IGGIGTVPVGR.[V]		1	2	11	P10126	P10126 [256-266]		0	1025.61	3.7883e+06	4.90194e+06	2.80526e+06	5472052	5.3986e+06	6.46722e+06	2	-0.76	35.8917
	[R].QTVAVGVIK.[AN]		1	2	17	P10126	P10126 [431-439]		0	914.567	1600929	1.78399e+06	1.31245e+06	2448046	2424351	2.47136e+06	2	-1.63	29.302
	[K].STTTGHLIYK.[C]		1	4	8	P10126	P10126 [21-30]		0	1120.6	1.25554e+06	1.15152e+06	1.11222e+06	1.65219e+06	1.48599e+06	1.7977e+06	2	-0.71	19.3479
	[K].YYVTIIDAPGHR.[D]		1	3	8	P10126	P10126 [85-96]		0	1404.73	1.62861e+06	1.54319e+06	1.12504e+06	1.98484e+06	1.86583e+06	1.86909e+06	3	-1.2	40.7405
	[R].EHALLAYTLGVK.[Q]		1	4	8	P10126	P10126 [135-146]		0	1314.74	654836	798212	588604	1.22541e+06	1.26185e+06	1.08994e+06	2	0.9	45.4074
	[K].QLIVGVNK.[M]		1	4	1	P10126	P10126 [147-154]		0	870.541	1.33353e+06	1.36772e+06	746101	2.09543e+06	2.02285e+06	2.2277e+06	2	-1.53	28.2512
	[R].LPLQDVYK.[I]		1	2	9	P10126	P10126 [248-255]		0	975.551	2612141	2.46073e+06	2.14737e+06	2.78985e+06	2.56409e+06	2.58101e+06	2	-0.82	38.6427
	[K].EVSTYIKK.[I]		1	3	3	P10126	P10126 [173-180]		1	967.546	374576	284348	346098	458534	517347	599617	2	-1.41	15.6482
	[K].KLEDGPK.[F]		1	1	7	P10126	P10126 [386-392]		1	786.436	1302938	452706		1128635	171146	264879	2	-2.9	4.9247
	[K].EVSTYIK.[K]		1	3	4	P10126	P10126 [173-179]		0	839.451	882644	970124	688865	1.15952e+06	1.16704e+06	1.09314e+06	2	-2.52	22.5816
Q7TQH0	Ataxin-2-like protein OS=Mus musculus OX=10090 GN=Atxn2l PE=1 SV=1	4	4	8	4	1049	110.6	8.85	559639	486196	415894	738362	715483	833846
	Annotated Sequence	Modifications	# Protein Groups	# Proteins	# PSMs	Master Protein Accessions	Positions in Master Proteins	Modifications in Master Proteins	# Missed Cleavages	Theo. MH+ [Da]	Abundance: F1: Sample, IgG1	Abundance: F2: Sample, IgG2	Abundance: F3: Sample, IgG3	Abundance: F4: Sample, IP1	Abundance: F5: Sample, IP2	Abundance: F6: Sample, IP3	Charge (by Search Engine): Sequest HT	DeltaM [ppm] (by Search Engine): Sequest HT	RT [min] (by Search Engine): Sequest HT
	[K].STSTPTSPGPR.[T]		1	4	3	Q7TQH0	Q7TQH0 [681-691]		0	1087.54	308221	316097	270034	218016	311816	357945	2	-1.03	11.6001
	[R].ESPSLVSR.[E]		1	4	2	Q7TQH0	Q7TQH0 [336-343]		0	874.463	77961.2			208071	186411	165382	2	-2.22	18.6466
	[R].GPHHLDNSSPGPGSEAR.[G]		1	4	2	Q7TQH0	Q7TQH0 [381-397]		0	1714.79				118278		109341	3	0.45	12.1156
	[K].LSLTPTDVK.[E]		1	4	1	Q7TQH0	Q7TQH0 [502-510]		0	973.556	173457	170099	145861	193997	217256	201178	2	-2.55	34.4814
Q9CZS1	Aldehyde dehydrogenase X, mitochondrial OS=Mus musculus OX=10090 GN=Aldh1b1 PE=1 SV=1	3	2	11	1	519	57.5	7.02	138418	166984	117772	124969	170357	164613
	Annotated Sequence	Modifications	# Protein Groups	# Proteins	# PSMs	Master Protein Accessions	Positions in Master Proteins	Modifications in Master Proteins	# Missed Cleavages	Theo. MH+ [Da]	Abundance: F1: Sample, IgG1	Abundance: F2: Sample, IgG2	Abundance: F3: Sample, IgG3	Abundance: F4: Sample, IP1	Abundance: F5: Sample, IP2	Abundance: F6: Sample, IP3	Charge (by Search Engine): Sequest HT	DeltaM [ppm] (by Search Engine): Sequest HT	RT [min] (by Search Engine): Sequest HT
	[R].TFVEESIYR.[E]		1	1	4	Q9CZS1	Q9CZS1 [327-335]		0	1143.57	138418	166984	117772	124969	170357	164613	2	1.69	39.4358
	[R].VTLELGGK.[SN]		4	8	7	P47738; Q62148; P24549; Q9CZS1	P47738 [284-291]; Q62148 [283-290]; P24549 [266-273]; Q9CZS1 [284-291]		0	816.483	749204	996104	590816	347379	320165	359008	2	-1.57	31.0068
Q3UE92	Xaa-Pro aminopeptidase 1 OS=Mus musculus OX=10090 GN=Xpnpep1 PE=1 SV=1	2	1	1	1	666	74.5	5.83	100142	132956	80796.6	102095	100683	120943
	Annotated Sequence	Modifications	# Protein Groups	# Proteins	# PSMs	Master Protein Accessions	Positions in Master Proteins	Modifications in Master Proteins	# Missed Cleavages	Theo. MH+ [Da]	Abundance: F1: Sample, IgG1	Abundance: F2: Sample, IgG2	Abundance: F3: Sample, IgG3	Abundance: F4: Sample, IP1	Abundance: F5: Sample, IP2	Abundance: F6: Sample, IP3	Charge (by Search Engine): Sequest HT	DeltaM [ppm] (by Search Engine): Sequest HT	RT [min] (by Search Engine): Sequest HT
	[R].IENVVLVVPAK.[T]		1	4	1	Q3UE92	Q3UE92 [579-589]		0	1180.73	100142	132956	80796.6	102095	100683	120943	2	0.14	43.3135
P53994	Ras-related protein Rab-2A OS=Mus musculus OX=10090 GN=Rab2a PE=1 SV=1	21	4	15	4	212	23.5	6.54	648175	680431	537588	912604	797619	689263
	Annotated Sequence	Modifications	# Protein Groups	# Proteins	# PSMs	Master Protein Accessions	Positions in Master Proteins	Modifications in Master Proteins	# Missed Cleavages	Theo. MH+ [Da]	Abundance: F1: Sample, IgG1	Abundance: F2: Sample, IgG2	Abundance: F3: Sample, IgG3	Abundance: F4: Sample, IP1	Abundance: F5: Sample, IP2	Abundance: F6: Sample, IP3	Charge (by Search Engine): Sequest HT	DeltaM [ppm] (by Search Engine): Sequest HT	RT [min] (by Search Engine): Sequest HT
	[K].LQIWDTAGQESFR.[S]		1	3	2	P53994	P53994 [57-69]		0	1550.76				128129	142282	123810	2	0.32	49.4343
	[K].TASNVEEAFINTAK.[E]		1	1	5	P53994	P53994 [152-165]		0	1494.74	233234	222780	211034	411475	406576	389548	2	1.19	44.5164
	[K].YIIIGDTGVGK.[S]		1	5	7	P53994	P53994 [9-19]		0	1135.64	142542	166735	98477.1	223718	177114	175905	2	-1.28	41.7269
	[K].SDLESR.[R]		1	3	1	P53994	P53994 [121-126]		0	706.337	272400	290915	228076	149282	71647.2		2	-1.69	6.036
Q8BU30	Isoleucine--tRNA ligase, cytoplasmic OS=Mus musculus OX=10090 GN=Iars1 PE=1 SV=2	1	1	3	1	1262	144.2	6.55	63396.9	64909.9	44344.7	77967	80305.5	94849.5
	Annotated Sequence	Modifications	# Protein Groups	# Proteins	# PSMs	Master Protein Accessions	Positions in Master Proteins	Modifications in Master Proteins	# Missed Cleavages	Theo. MH+ [Da]	Abundance: F1: Sample, IgG1	Abundance: F2: Sample, IgG2	Abundance: F3: Sample, IgG3	Abundance: F4: Sample, IP1	Abundance: F5: Sample, IP2	Abundance: F6: Sample, IP3	Charge (by Search Engine): Sequest HT	DeltaM [ppm] (by Search Engine): Sequest HT	RT [min] (by Search Engine): Sequest HT
	[R].LYLINSPVVR.[A]		1	1	3	Q8BU30	Q8BU30 [625-634]		0	1173.7	63396.9	64909.9	44344.7	77967	80305.5	94849.5	2	0.76	47.12
P01652	Ig kappa chain V-V region J606 OS=Mus musculus OX=10090 PE=1 SV=1	15	1	6	1	108	11.8	5.34	271981	258214	238942	381634	310957	336785
	Annotated Sequence	Modifications	# Protein Groups	# Proteins	# PSMs	Master Protein Accessions	Positions in Master Proteins	Modifications in Master Proteins	# Missed Cleavages	Theo. MH+ [Da]	Abundance: F1: Sample, IgG1	Abundance: F2: Sample, IgG2	Abundance: F3: Sample, IgG3	Abundance: F4: Sample, IP1	Abundance: F5: Sample, IP2	Abundance: F6: Sample, IP3	Charge (by Search Engine): Sequest HT	DeltaM [ppm] (by Search Engine): Sequest HT	RT [min] (by Search Engine): Sequest HT
	[K].LLIYGASNLEDGVPSR.[F]		1	3	6	P01652	P01652 [46-61]		0	1703.9	271981	258214	238942	381634	310957	336785	2	0.01	51.8367
B2RUF0	Y box protein 2 OS=Mus musculus OX=10090 GN=Ybx2 PE=1 SV=1	52	14	95	10	359	38.1	10.76	2.82146e+07	3.14375e+07	2.2711e+07	3.15679e+07	3.67582e+07	3.50752e+07
	Annotated Sequence	Modifications	# Protein Groups	# Proteins	# PSMs	Master Protein Accessions	Positions in Master Proteins	Modifications in Master Proteins	# Missed Cleavages	Theo. MH+ [Da]	Abundance: F1: Sample, IgG1	Abundance: F2: Sample, IgG2	Abundance: F3: Sample, IgG3	Abundance: F4: Sample, IP1	Abundance: F5: Sample, IP2	Abundance: F6: Sample, IP3	Charge (by Search Engine): Sequest HT	DeltaM [ppm] (by Search Engine): Sequest HT	RT [min] (by Search Engine): Sequest HT
	[R].NDTKEDVFVHQTAIK.[KR]		2	5	2	Q9JKB3; B2RUF0	Q9JKB3 [102-116]; B2RUF0 [114-128]		1	1744.89	1.05652e+06	1.28099e+06	890071	1.60518e+06	1488976	1565625	3	-0.44	30.4237
	[R].GPRPPNQQQPIEGSDGVEPK.[E]		1	4	9	B2RUF0	B2RUF0 [238-257]		0	2130.06	2992458	3.97734e+06	2.91719e+06	3.49134e+06	5.10218e+06	4262002	3	4.09	26.2018
	[R].TPGNQATAASGTPAPPAR.[S]		1	2	20	B2RUF0	B2RUF0 [66-83]		0	1664.84	6.61733e+06	5.51212e+06	5.50575e+06	5.44721e+06	7.14911e+06	6.20447e+06	2	0.55	21.5375
	[R].QPIAAETSAPINSGDPPTTILE.[-]		1	4	2	B2RUF0	B2RUF0 [338-359]		0	2222.12	587015	504512	494031	964152	866860	1.0008e+06	2	0.99	51.4873
	[R].SVGDGETVEFDVVEGEK.[G]		2	5	2	Q9JKB3; B2RUF0	Q9JKB3 [126-142]; B2RUF0 [138-154]		0	1795.82	143225	158893	162471	766797	940842	1.19278e+06	2	1.19	45.8817
	[R].SQADKPVLAIQVLGTVK.[W]		1	2	4	B2RUF0	B2RUF0 [84-100]		0	1767.04	328034	313637	301305	719764	831361	861627	3	-0.78	50.9908
	[K].EDVFVHQTAIK.[KR]		2	5	10	Q9JKB3; B2RUF0	Q9JKB3 [106-116]; B2RUF0 [118-128]		0	1286.67	972258	1.2913e+06	863507	816628	759642	861112	2	-0.74	31.7926
	[K].EDVFVHQTAIKR.[N]		1	3	2	B2RUF0	B2RUF0 [118-129]		1	1442.78	372457	398001	229094	312174	357120	326935	3	-1.82	26.6825
	[K].ETAPLEGDQQQGDERVPPPR.[F]		1	4	11	B2RUF0	B2RUF0 [258-277]		1	2219.07	674443	598070	525110	1321870	1.23671e+06	1.12781e+06	3	0.54	28.6269
	[K].AGGGAGGGGGAASGPAAGTPSAPGPR.[T]		1	1	10	B2RUF0	B2RUF0 [40-65]		0	1962.94	3.87984e+06	5.66404e+06	3.38847e+06	5.60662e+06	7.47861e+06	6.0372e+06	2	-0.41	23.0662
	[K].GAEAANVTGPGGVPVK.[G]		1	2	11	B2RUF0	B2RUF0 [155-170]		0	1423.75	4.59749e+06	6186720	3.5354e+06	5.024e+06	5030134	5607937	2	2.16	29.834
	[R].NGYGFINR.[N]		2	5	8	Q9JKB3; B2RUF0	Q9JKB3 [94-101]; B2RUF0 [106-113]		0	940.464	3498701	3463299	2.55168e+06	3.65474e+06	3.5619e+06	3648909	2	-1.52	33.7165
	[R].NDTKEDVFVHQTAIKR.[N]		1	3	2	B2RUF0	B2RUF0 [114-129]		2	1900.99	178055	285299	117838	283592	355655	296994	3	2.12	26.8967
	[R].RQQPPGPR.[Q]		1	4	2	B2RUF0	B2RUF0 [330-337]		1	935.517	2.31675e+06	1803303	1.22913e+06	1.55378e+06	1.59909e+06	2.08099e+06	2	0.11	6.6227
O09035	Diazepam-binding inhibitor-like 5 OS=Mus musculus OX=10090 GN=Dbil5 PE=1 SV=1	9	1	2	1	87	9.9	8.57	101934	118559	92084.1	120309	120039	107577
	Annotated Sequence	Modifications	# Protein Groups	# Proteins	# PSMs	Master Protein Accessions	Positions in Master Proteins	Modifications in Master Proteins	# Missed Cleavages	Theo. MH+ [Da]	Abundance: F1: Sample, IgG1	Abundance: F2: Sample, IgG2	Abundance: F3: Sample, IgG3	Abundance: F4: Sample, IP1	Abundance: F5: Sample, IP2	Abundance: F6: Sample, IP3	Charge (by Search Engine): Sequest HT	DeltaM [ppm] (by Search Engine): Sequest HT	RT [min] (by Search Engine): Sequest HT
	[K].LLVYSFYK.[Q]		1	1	2	O09035	O09035 [26-33]		0	1032.58	101934	118559	92084.1	120309	120039	107577	2	-0.63	49.2399
P04940	Ig kappa chain V-VI region NQ2-17.4.1 OS=Mus musculus OX=10090 PE=2 SV=1	14	2	9	1	107	11.6	9.36	3.05398e+06	2.37621e+06	1.81771e+06	5.06376e+06	4.5107e+06	4.72631e+06
	Annotated Sequence	Modifications	# Protein Groups	# Proteins	# PSMs	Master Protein Accessions	Positions in Master Proteins	Modifications in Master Proteins	# Missed Cleavages	Theo. MH+ [Da]	Abundance: F1: Sample, IgG1	Abundance: F2: Sample, IgG2	Abundance: F3: Sample, IgG3	Abundance: F4: Sample, IP1	Abundance: F5: Sample, IP2	Abundance: F6: Sample, IP3	Charge (by Search Engine): Sequest HT	DeltaM [ppm] (by Search Engine): Sequest HT	RT [min] (by Search Engine): Sequest HT
	[K].LASGVPAR.[F]		2	12	8	P04940; P01679	P04940 [53-60]; P01679 [53-60]		0	770.452	2.92437e+06	2.16623e+06	1.63857e+06	4.37201e+06	3767160	3.94262e+06	2	-1.77	14.4242
	[R].WIYDTSK.[L]		1	6	1	P04940	P04940 [46-52]		0	912.446	129611	209981	179136	691749	743545	783695	2	-2.57	32.9177
F6VQH5	Heterogeneous nuclear ribonucleoprotein D-like (Fragment) OS=Mus musculus OX=10090 GN=Hnrnpdl PE=1 SV=1	18	8	58	6	323	35.6	7.8	1.31845e+07	1.32286e+07	9.86914e+06	1.90003e+07	1.66701e+07	1.71682e+07
	Annotated Sequence	Modifications	# Protein Groups	# Proteins	# PSMs	Master Protein Accessions	Positions in Master Proteins	Modifications in Master Proteins	# Missed Cleavages	Theo. MH+ [Da]	Abundance: F1: Sample, IgG1	Abundance: F2: Sample, IgG2	Abundance: F3: Sample, IgG3	Abundance: F4: Sample, IP1	Abundance: F5: Sample, IP2	Abundance: F6: Sample, IP3	Charge (by Search Engine): Sequest HT	DeltaM [ppm] (by Search Engine): Sequest HT	RT [min] (by Search Engine): Sequest HT
	[R].GFCFITYTDEEPVKK.[L]	1xCarbamidomethyl [C3]	1	3	3	F6VQH5	F6VQH5 [178-192]		1	1833.87	254442	283135	191707	488306	390500	494338	3	-0.18	47.3107
	[R].RGFCFITYTDEEPVKK.[L]	1xCarbamidomethyl [C4]	1	3	2	F6VQH5	F6VQH5 [177-192]		2	1989.97	79999.8	89328.5	48051.6	182098	127793	132499	3	-0.95	43.5263
	[R].FGEVVDCTIKTDPVTGR.[S]	1xCarbamidomethyl [C7]	1	3	10	F6VQH5	F6VQH5 [74-90]		1	1893.94	549306	551392	310823	591783	683118	808753	3	0.36	40.9922
	[KR].FGEVVDCTIK.[LTM]	1xCarbamidomethyl [C7]	4	11	27	Q60668; G5E8G0; F6VQH5; Q80XR6	Q60668 [120-129]; G5E8G0 [101-110]; F6VQH5 [74-83]; Q80XR6 [98-107]		0	1167.57	3.95358e+06	4.71845e+06	3.71186e+06	5.42448e+06	5.46872e+06	5170999	2	-0.41	37.1205
	[K].DLTEYLSR.[F]		1	3	12	F6VQH5	F6VQH5 [66-73]		0	996.5	2.07324e+06	2.03684e+06	1558848	3.31252e+06	3.24999e+06	3.00437e+06	2	0.2	44.995
	[R].GFGFVLFK.[ED]		3	9	11	Q60668; G5E8G0; F6VQH5	Q60668 [139-146]; G5E8G0 [120-127]; F6VQH5 [93-100]		0	914.513	2.9037e+06	2715663	2103201	4.56964e+06	3.94604e+06	4305063	2	-1.34	55.9135
	[R].YHQIGSGK.[C]		1	3	3	F6VQH5	F6VQH5 [198-205]		0	889.453	3322079	2769369	1.89201e+06	4.31934e+06	2.68132e+06	3.148e+06	2	-0.99	6.5293
	[K].KDLTEYLSR.[F]		1	3	3	F6VQH5	F6VQH5 [65-73]		1	1124.59	48167.3	64433.4	52637.7	112178	122595	104130	2	0.66	36.5843
P67984	60S ribosomal protein L22 OS=Mus musculus OX=10090 GN=Rpl22 PE=1 SV=2	10	1	2	1	128	14.8	9.19	235377	241660	189603	337643	268255	302178
	Annotated Sequence	Modifications	# Protein Groups	# Proteins	# PSMs	Master Protein Accessions	Positions in Master Proteins	Modifications in Master Proteins	# Missed Cleavages	Theo. MH+ [Da]	Abundance: F1: Sample, IgG1	Abundance: F2: Sample, IgG2	Abundance: F3: Sample, IgG3	Abundance: F4: Sample, IP1	Abundance: F5: Sample, IP2	Abundance: F6: Sample, IP3	Charge (by Search Engine): Sequest HT	DeltaM [ppm] (by Search Engine): Sequest HT	RT [min] (by Search Engine): Sequest HT
	[K].AGNLGGGVVTIER.[S]		1	1	2	P67984	P67984 [53-65]		0	1242.68	235377	241660	189603	337643	268255	302178	2	1.63	36.6275
Q9Z2I9	Succinate--CoA ligase [ADP-forming] subunit beta, mitochondrial OS=Mus musculus OX=10090 GN=Sucla2 PE=1 SV=2	8	4	7	4	463	50.1	7.01	1.02213e+06	1.04394e+06	844940	1.31355e+06	1.32882e+06	1.29273e+06
	Annotated Sequence	Modifications	# Protein Groups	# Proteins	# PSMs	Master Protein Accessions	Positions in Master Proteins	Modifications in Master Proteins	# Missed Cleavages	Theo. MH+ [Da]	Abundance: F1: Sample, IgG1	Abundance: F2: Sample, IgG2	Abundance: F3: Sample, IgG3	Abundance: F4: Sample, IP1	Abundance: F5: Sample, IP2	Abundance: F6: Sample, IP3	Charge (by Search Engine): Sequest HT	DeltaM [ppm] (by Search Engine): Sequest HT	RT [min] (by Search Engine): Sequest HT
	[K].SSDEAYAIAK.[K]		1	1	2	Q9Z2I9	Q9Z2I9 [79-88]		0	1054.51	148125	147493	107789	194573	256479	221885	2	-3.33	22.8944
	[K].INFDSNSAYR.[Q]		1	1	3	Q9Z2I9	Q9Z2I9 [275-284]		0	1186.55	148221	164731	124842	185449	171554	277363	2	-1.97	33.3773
	[K].LSEIVTLAK.[E]		1	1	1	Q9Z2I9	Q9Z2I9 [443-451]		0	973.593	492623	457233	428829	601133	565912	470913	2	-2.56	38.6209
	[K].LYNLFLK.[Y]		1	1	1	Q9Z2I9	Q9Z2I9 [243-249]		0	910.54	233158	274483	183480	332399	334871	322566	2	-1.36	50.0607
Q9D154	Leukocyte elastase inhibitor A OS=Mus musculus OX=10090 GN=Serpinb1a PE=1 SV=1	3	1	2	1	379	42.5	6.21	97200.3	127467	75800.5	97514.2	125424	114333
	Annotated Sequence	Modifications	# Protein Groups	# Proteins	# PSMs	Master Protein Accessions	Positions in Master Proteins	Modifications in Master Proteins	# Missed Cleavages	Theo. MH+ [Da]	Abundance: F1: Sample, IgG1	Abundance: F2: Sample, IgG2	Abundance: F3: Sample, IgG3	Abundance: F4: Sample, IP1	Abundance: F5: Sample, IP2	Abundance: F6: Sample, IP3	Charge (by Search Engine): Sequest HT	DeltaM [ppm] (by Search Engine): Sequest HT	RT [min] (by Search Engine): Sequest HT
	[R].LGVQDLFSSSK.[A]		1	1	2	Q9D154	Q9D154 [291-301]		0	1180.62	97200.3	127467	75800.5	97514.2	125424	114333	2	0.53	50.0807
P46978	Dolichyl-diphosphooligosaccharide--protein glycosyltransferase subunit STT3A OS=Mus musculus OX=10090 GN=Stt3a PE=1 SV=1	1	1	2	1	705	80.5	8.1	200052	159315	137350	292273	311430	298078
	Annotated Sequence	Modifications	# Protein Groups	# Proteins	# PSMs	Master Protein Accessions	Positions in Master Proteins	Modifications in Master Proteins	# Missed Cleavages	Theo. MH+ [Da]	Abundance: F1: Sample, IgG1	Abundance: F2: Sample, IgG2	Abundance: F3: Sample, IgG3	Abundance: F4: Sample, IP1	Abundance: F5: Sample, IP2	Abundance: F6: Sample, IP3	Charge (by Search Engine): Sequest HT	DeltaM [ppm] (by Search Engine): Sequest HT	RT [min] (by Search Engine): Sequest HT
	[R].FLAEEGFYK.[F]		1	2	2	P46978	P46978 [59-67]		0	1103.54	200052	159315	137350	292273	311430	298078	2	0.15	42.44
Q792Z1	Trypsin 10 OS=Mus musculus OX=10090 GN=Try10 PE=1 SV=1	4	1	4	1	246	26.2	5.83	742860	888213	642974	878832	888649	869099
	Annotated Sequence	Modifications	# Protein Groups	# Proteins	# PSMs	Master Protein Accessions	Positions in Master Proteins	Modifications in Master Proteins	# Missed Cleavages	Theo. MH+ [Da]	Abundance: F1: Sample, IgG1	Abundance: F2: Sample, IgG2	Abundance: F3: Sample, IgG3	Abundance: F4: Sample, IP1	Abundance: F5: Sample, IP2	Abundance: F6: Sample, IP3	Charge (by Search Engine): Sequest HT	DeltaM [ppm] (by Search Engine): Sequest HT	RT [min] (by Search Engine): Sequest HT
	[K].TLDNDIMLIK.[L]	1xOxidation [M7]	1	1	4	Q792Z1	Q792Z1 [103-112]		0	1191.63	742860	888213	642974	878832	888649	869099	2	0.1	44.1769
Q9QY15	ATP-dependent RNA helicase DDX25 OS=Mus musculus OX=10090 GN=Ddx25 PE=1 SV=2	2	1	2	1	484	54.8	5.99	150430	158049	118683	199011	185187	210397
	Annotated Sequence	Modifications	# Protein Groups	# Proteins	# PSMs	Master Protein Accessions	Positions in Master Proteins	Modifications in Master Proteins	# Missed Cleavages	Theo. MH+ [Da]	Abundance: F1: Sample, IgG1	Abundance: F2: Sample, IgG2	Abundance: F3: Sample, IgG3	Abundance: F4: Sample, IP1	Abundance: F5: Sample, IP2	Abundance: F6: Sample, IP3	Charge (by Search Engine): Sequest HT	DeltaM [ppm] (by Search Engine): Sequest HT	RT [min] (by Search Engine): Sequest HT
	[K].EELTLNNIR.[Q]		1	1	2	Q9QY15	Q9QY15 [306-314]		0	1101.59	150430	158049	118683	199011	185187	210397	2	0.07	38.9979
P43275	Histone H1.1 OS=Mus musculus OX=10090 GN=H1-1 PE=1 SV=2	14	3	14	3	213	21.8	10.93	1.21335e+06	1.52054e+06	1.1502e+06	656303	730256	2.58437e+06
	Annotated Sequence	Modifications	# Protein Groups	# Proteins	# PSMs	Master Protein Accessions	Positions in Master Proteins	Modifications in Master Proteins	# Missed Cleavages	Theo. MH+ [Da]	Abundance: F1: Sample, IgG1	Abundance: F2: Sample, IgG2	Abundance: F3: Sample, IgG3	Abundance: F4: Sample, IP1	Abundance: F5: Sample, IP2	Abundance: F6: Sample, IP3	Charge (by Search Engine): Sequest HT	DeltaM [ppm] (by Search Engine): Sequest HT	RT [min] (by Search Engine): Sequest HT
	[R].SGVSLAALK.[K]		1	4	8	P43275	P43275 [57-65]		0	845.509	426790	538630	407121	257509	263737	249339	2	-1.33	36.3993
	[K].GTGAAGSFK.[L]		1	1	4	P43275	P43275 [100-108]		0	795.4	406093	553005	363552	155616	251632	2.0732e+06	2	-0.99	9.9525
	[K].SLAAAGYDVEK.[N]		1	1	2	P43275	P43275 [67-77]		0	1123.56	380466	428902	379530	243178	214888	261829	2	1.64	30.7586
P46638	Ras-related protein Rab-11B OS=Mus musculus OX=10090 GN=Rab11b PE=1 SV=3	5	1	3	1	218	24.5	5.94	209423	309743	207285	225705	181486	193920
	Annotated Sequence	Modifications	# Protein Groups	# Proteins	# PSMs	Master Protein Accessions	Positions in Master Proteins	Modifications in Master Proteins	# Missed Cleavages	Theo. MH+ [Da]	Abundance: F1: Sample, IgG1	Abundance: F2: Sample, IgG2	Abundance: F3: Sample, IgG3	Abundance: F4: Sample, IP1	Abundance: F5: Sample, IP2	Abundance: F6: Sample, IP3	Charge (by Search Engine): Sequest HT	DeltaM [ppm] (by Search Engine): Sequest HT	RT [min] (by Search Engine): Sequest HT
	[K].VVLIGDSGVGK.[S]		1	5	3	P46638	P46638 [14-24]		0	1043.61	209423	309743	207285	225705	181486	193920	2	-0.71	35.5155
F6ZEW4	Exportin-2 (Fragment) OS=Mus musculus OX=10090 GN=Cse1l PE=1 SV=1	2	1	1	1	658	74.4	6.18	65296.5	67830.3	40249.7	94138.5	101736	87811.1
	Annotated Sequence	Modifications	# Protein Groups	# Proteins	# PSMs	Master Protein Accessions	Positions in Master Proteins	Modifications in Master Proteins	# Missed Cleavages	Theo. MH+ [Da]	Abundance: F1: Sample, IgG1	Abundance: F2: Sample, IgG2	Abundance: F3: Sample, IgG3	Abundance: F4: Sample, IP1	Abundance: F5: Sample, IP2	Abundance: F6: Sample, IP3	Charge (by Search Engine): Sequest HT	DeltaM [ppm] (by Search Engine): Sequest HT	RT [min] (by Search Engine): Sequest HT
	[K].SNNVNEFPVLK.[A]		1	3	1	F6ZEW4	F6ZEW4 [186-196]		0	1260.66	65296.5	67830.3	40249.7	94138.5	101736	87811.1	2	0.55	41.3466
P84099	60S ribosomal protein L19 OS=Mus musculus OX=10090 GN=Rpl19 PE=1 SV=1	9	2	6	2	196	23.5	11.47	2013794	1.93508e+06	2.01992e+06	2.38759e+06	2.19385e+06	2.85353e+06
	Annotated Sequence	Modifications	# Protein Groups	# Proteins	# PSMs	Master Protein Accessions	Positions in Master Proteins	Modifications in Master Proteins	# Missed Cleavages	Theo. MH+ [Da]	Abundance: F1: Sample, IgG1	Abundance: F2: Sample, IgG2	Abundance: F3: Sample, IgG3	Abundance: F4: Sample, IP1	Abundance: F5: Sample, IP2	Abundance: F6: Sample, IP3	Charge (by Search Engine): Sequest HT	DeltaM [ppm] (by Search Engine): Sequest HT	RT [min] (by Search Engine): Sequest HT
	[K].LLADQAEAR.[R]		1	2	4	P84099	P84099 [154-162]		0	986.527	2013794	1.93508e+06	2.01992e+06	2.38759e+06	2.19385e+06	2.85353e+06	2	-1.85	19.515
	[K].TLSKEEETK.[K]		1	2	2	P84099	P84099 [187-195]		1	1064.55							2	1.42	6.1341
P99024	Tubulin beta-5 chain OS=Mus musculus OX=10090 GN=Tubb5 PE=1 SV=1	25	10	112	2	444	49.6	4.89	949596	1.03428e+06	722677	1.23569e+06	1.27125e+06	1.27099e+06
	Annotated Sequence	Modifications	# Protein Groups	# Proteins	# PSMs	Master Protein Accessions	Positions in Master Proteins	Modifications in Master Proteins	# Missed Cleavages	Theo. MH+ [Da]	Abundance: F1: Sample, IgG1	Abundance: F2: Sample, IgG2	Abundance: F3: Sample, IgG3	Abundance: F4: Sample, IP1	Abundance: F5: Sample, IP2	Abundance: F6: Sample, IP3	Charge (by Search Engine): Sequest HT	DeltaM [ppm] (by Search Engine): Sequest HT	RT [min] (by Search Engine): Sequest HT
	[R].ISVYYNEATGGK.[Y]		1	1	5	P99024	P99024 [47-58]		0	1301.64	822816	852166	571959	817414	884026	874084	2	0.08	33.66
	[K].LAVNMVPFPR.[L]	1xOxidation [M5]	2	8	7	P99024; P68372	P99024 [253-262]; P68372 [253-262]		0	1159.63	497440	551576	372536	710054	655802	655995	2	0.33	44.1445
	[R].YLTVAAVFR.[G]		2	3	4	P99024; P68372	P99024 [310-318]; P68372 [310-318]		0	1039.59	1.68556e+06	1.61279e+06	1.11002e+06	3.22437e+06	3.09377e+06	3265831	2	-1.06	50.9176
	[K].TAVCDIPPR.[G]	1xCarbamidomethyl [C4]	2	5	32	P99024; P68372	P99024 [351-359]; P68372 [351-359]		0	1028.52	1.42101e+06	2.512e+06	1.46082e+06	2.3802e+06	1.86143e+06	2.00544e+06	2	1.06	23.1459
	[R].ALTVPELTQQVFDAK.[N]		1	1	1	P99024	P99024 [283-297]		0	1659.9	126780	182112	150717	418277	387221	396904	2	0.7	55.6014
	[R].FPGQLNADLR.[K]		2	8	55	P99024; P68372	P99024 [242-251]; P68372 [242-251]		0	1130.6	3.40885e+06	4.01362e+06	2.63256e+06	3.53218e+06	3.11756e+06	4.94997e+06	2	-0.15	40.3413
	[K].NSSYFVEWIPNNVK.[TV]		2	7	1	P99024; P68372	P99024 [337-350]; P68372 [337-350]		0	1696.83	59009.1	69341	68114.1	816028	708351	937350	2	1.08	54.7399
	[K].EVDEQMLNVQNK.[N]		2	4	1	P99024; P68372	P99024 [325-336]; P68372 [325-336]		0	1446.69	139320	154603	100748	108319	106967	80115.5	2	1.31	34.8935
	[K].LAVNMVPFPR.[L]		2	8	1	P99024; P68372	P99024 [253-262]; P68372 [253-262]		0	1143.63	119360	130796	99991.1	134526	132426	115753	2	-0.09	50.2383
	[R].FPGQLNADLRK.[L]		2	8	4	P99024; P68372	P99024 [242-252]; P68372 [242-252]		1	1258.69	244549	248616	292872	417017	461146	460814	3	-1.85	34.5905
	[R].EIVHLQAGQCGNQIGAK.[F]	1xCarbamidomethyl [C10]	2	7	2	P99024; P68372	P99024 [3-19]; P68372 [3-19]		0	1822.92	296136	523517	390310	480185	434417	459509	3	-0.07	32.61
Q62167	ATP-dependent RNA helicase DDX3X OS=Mus musculus OX=10090 GN=Ddx3x PE=1 SV=3	6	4	28	3	662	73.1	7.18	917937	874782	681311	1.28973e+06	1.35425e+06	1.25821e+06
	Annotated Sequence	Modifications	# Protein Groups	# Proteins	# PSMs	Master Protein Accessions	Positions in Master Proteins	Modifications in Master Proteins	# Missed Cleavages	Theo. MH+ [Da]	Abundance: F1: Sample, IgG1	Abundance: F2: Sample, IgG2	Abundance: F3: Sample, IgG3	Abundance: F4: Sample, IP1	Abundance: F5: Sample, IP2	Abundance: F6: Sample, IP3	Charge (by Search Engine): Sequest HT	DeltaM [ppm] (by Search Engine): Sequest HT	RT [min] (by Search Engine): Sequest HT
	[R].VGNLGLATSFFNER.[N]		1	3	4	Q62167	Q62167 [535-548]		0	1524.78	49435.5	57462.4	53302.8	181146	149654	195596	2	2.13	54.4976
	[K].YLVLDEADR.[M]		2	5	14	Q61496; Q62167	Q61496 [415-423]; Q62167 [343-351]		0	1093.55	479650	399213	324801	354117	444714	337086	2	-0.06	38.5996
	[K].SPILVATAVAAR.[G]		1	2	9	Q62167	Q62167 [492-503]		0	1168.7	286359	276860	201709	510694	520611	500617	2	0.43	42.456
	[K].IGLDFCK.[Y]	1xCarbamidomethyl [C6]	1	3	1	Q62167	Q62167 [336-342]		0	852.428	102493	141247	101499	243772	239267	224913	2	0.64	39.686
Q60668	Heterogeneous nuclear ribonucleoprotein D0 OS=Mus musculus OX=10090 GN=Hnrnpd PE=1 SV=2	21	7	45	1	355	38.3	7.81	5.56471e+06	5.53774e+06	4.03424e+06	7.48409e+06	8.32592e+06	7.7053e+06
	Annotated Sequence	Modifications	# Protein Groups	# Proteins	# PSMs	Master Protein Accessions	Positions in Master Proteins	Modifications in Master Proteins	# Missed Cleavages	Theo. MH+ [Da]	Abundance: F1: Sample, IgG1	Abundance: F2: Sample, IgG2	Abundance: F3: Sample, IgG3	Abundance: F4: Sample, IP1	Abundance: F5: Sample, IP2	Abundance: F6: Sample, IP3	Charge (by Search Engine): Sequest HT	DeltaM [ppm] (by Search Engine): Sequest HT	RT [min] (by Search Engine): Sequest HT
	[K].IFVGGLSPDTPEEK.[I]		2	6	15	Q60668; G5E8G0	Q60668 [184-197]; G5E8G0 [165-178]		0	1488.76	4406709	4.19265e+06	3.04659e+06	5668513	6.05672e+06	5878981	2	0.58	42.2501
	[R].GFCFITFK.[E]	1xCarbamidomethyl [C3]	2	5	1	Q60668; G5E8G0	Q60668 [224-231]; G5E8G0 [205-212]		0	1019.5	242369	296318	204650	362439	350743	357324	2	-1.27	53.5213
	[KR].FGEVVDCTIK.[LTM]	1xCarbamidomethyl [C7]	4	11	27	Q60668; G5E8G0; F6VQH5; Q80XR6	Q60668 [120-129]; G5E8G0 [101-110]; F6VQH5 [74-83]; Q80XR6 [98-107]		0	1167.57	3.95358e+06	4.71845e+06	3.71186e+06	5.42448e+06	5.46872e+06	5170999	2	-0.41	37.1205
	[K].IDASKNEEDEGHSNSSPR.[H]		1	1	1	Q60668	Q60668 [68-85]		1	1971.86	114606	194773	169733	160960	369506		4	0.4	9.9778
	[R].GFGFVLFK.[ED]		3	9	11	Q60668; G5E8G0; F6VQH5	Q60668 [139-146]; G5E8G0 [120-127]; F6VQH5 [93-100]		0	914.513	2.9037e+06	2715663	2103201	4.56964e+06	3.94604e+06	4305063	2	-1.34	55.9135
	[K].DLKDYFSK.[F]		2	6	3	Q60668; G5E8G0	Q60668 [112-119]; G5E8G0 [93-100]		1	1015.51	801023	854003	613269	1.21061e+06	1.4798e+06	1.35809e+06	2	-1.07	39.4604
	[K].FGEVVDCTLKLDPITGR.[S]	1xCarbamidomethyl [C7]	2	5	1	Q60668; G5E8G0	Q60668 [120-136]; G5E8G0 [101-117]		1	1919.99				81571.4	69150.1	110909	3	-0.21	51.9474
P62264	40S ribosomal protein S14 OS=Mus musculus OX=10090 GN=Rps14 PE=1 SV=3	16	2	7	2	151	16.3	10.05	462655	496702	429689	626842	468436	618312
	Annotated Sequence	Modifications	# Protein Groups	# Proteins	# PSMs	Master Protein Accessions	Positions in Master Proteins	Modifications in Master Proteins	# Missed Cleavages	Theo. MH+ [Da]	Abundance: F1: Sample, IgG1	Abundance: F2: Sample, IgG2	Abundance: F3: Sample, IgG3	Abundance: F4: Sample, IP1	Abundance: F5: Sample, IP2	Abundance: F6: Sample, IP3	Charge (by Search Engine): Sequest HT	DeltaM [ppm] (by Search Engine): Sequest HT	RT [min] (by Search Engine): Sequest HT
	[R].IEDVTPIPSDSTR.[R]		1	1	3	P62264	P62264 [129-141]		0	1429.72	138406	144240	90922.4	172448	165288	147455	2	1.17	34.5427
	[K].TPGPGAQSALR.[A]		1	3	4	P62264	P62264 [107-117]		0	1054.56	324249	352462	338766	454394	303147	470857	2	0.34	19.8731
P01872	Immunoglobulin heavy constant mu OS=Mus musculus OX=10090 GN=Ighm PE=1 SV=2	3	1	4	1	454	49.9	7.01	126912	134680	96372.5	174778	169691	177686
	Annotated Sequence	Modifications	# Protein Groups	# Proteins	# PSMs	Master Protein Accessions	Positions in Master Proteins	Modifications in Master Proteins	# Missed Cleavages	Theo. MH+ [Da]	Abundance: F1: Sample, IgG1	Abundance: F2: Sample, IgG2	Abundance: F3: Sample, IgG3	Abundance: F4: Sample, IP1	Abundance: F5: Sample, IP2	Abundance: F6: Sample, IP3	Charge (by Search Engine): Sequest HT	DeltaM [ppm] (by Search Engine): Sequest HT	RT [min] (by Search Engine): Sequest HT
	[K].YLATSQVLLSPK.[S]		1	3	4	P01872	P01872 [65-76]		0	1319.76	126912	134680	96372.5	174778	169691	177686	2	0.67	42.8409
F6QFD1	Phosphodiesterase (Fragment) OS=Mus musculus OX=10090 GN=Pde4d PE=1 SV=1	1	1	10	1	754	85.5	5.25	31471079	3.60679e+07	25094087	41964418	4.02032e+07	40638938
	Annotated Sequence	Modifications	# Protein Groups	# Proteins	# PSMs	Master Protein Accessions	Positions in Master Proteins	Modifications in Master Proteins	# Missed Cleavages	Theo. MH+ [Da]	Abundance: F1: Sample, IgG1	Abundance: F2: Sample, IgG2	Abundance: F3: Sample, IgG3	Abundance: F4: Sample, IP1	Abundance: F5: Sample, IP2	Abundance: F6: Sample, IP3	Charge (by Search Engine): Sequest HT	DeltaM [ppm] (by Search Engine): Sequest HT	RT [min] (by Search Engine): Sequest HT
	[K].LSPVISPR.[N]		1	1	10	F6QFD1	F6QFD1 [64-71]		0	868.525	31471079	3.60679e+07	25094087	41964418	4.02032e+07	40638938	2	0.39	32.3523
P60335	Poly(rC)-binding protein 1 OS=Mus musculus OX=10090 GN=Pcbp1 PE=1 SV=1	11	3	3	3	356	37.5	7.09	512924	643990	395738	605408	643304	693748
	Annotated Sequence	Modifications	# Protein Groups	# Proteins	# PSMs	Master Protein Accessions	Positions in Master Proteins	Modifications in Master Proteins	# Missed Cleavages	Theo. MH+ [Da]	Abundance: F1: Sample, IgG1	Abundance: F2: Sample, IgG2	Abundance: F3: Sample, IgG3	Abundance: F4: Sample, IP1	Abundance: F5: Sample, IP2	Abundance: F6: Sample, IP3	Charge (by Search Engine): Sequest HT	DeltaM [ppm] (by Search Engine): Sequest HT	RT [min] (by Search Engine): Sequest HT
	[R].QGANINEIR.[Q]		1	1	1	P60335	P60335 [298-306]		0	1014.53	192200	254371	175102	216228	246348	272653	2	-2.43	22.9954
	[R].AITIAGVPQSVTECVK.[Q]	1xCarbamidomethyl [C14]	1	1	1	P60335	P60335 [145-160]		0	1672.89	50429.1	67306.4	37677.2	105305	90412.7	111972	2	1.13	47.6347
	[R].LVVPATQCGSLIGK.[G]	1xCarbamidomethyl [C8]	1	1	1	P60335	P60335 [102-115]		0	1442.8	270294	322313	182958	283874	306544	309123	2	2.01	42.216
Q6ZWV7	60S ribosomal protein L35 OS=Mus musculus OX=10090 GN=Rpl35 PE=1 SV=1	7	1	4	1	123	14.5	11.05	206255	301603	165091	219309	245817	236833
	Annotated Sequence	Modifications	# Protein Groups	# Proteins	# PSMs	Master Protein Accessions	Positions in Master Proteins	Modifications in Master Proteins	# Missed Cleavages	Theo. MH+ [Da]	Abundance: F1: Sample, IgG1	Abundance: F2: Sample, IgG2	Abundance: F3: Sample, IgG3	Abundance: F4: Sample, IP1	Abundance: F5: Sample, IP2	Abundance: F6: Sample, IP3	Charge (by Search Engine): Sequest HT	DeltaM [ppm] (by Search Engine): Sequest HT	RT [min] (by Search Engine): Sequest HT
	[K].YKPLDLRPK.[K]		1	1	4	Q6ZWV7	Q6ZWV7 [78-86]		0	1129.67	206255	301603	165091	219309	245817	236833	3	-1.87	26.5544
A2AMD0	Predicted gene 12666 (Fragment) OS=Mus musculus OX=10090 GN=Gm12666 PE=1 SV=1	6	1	1	1	254	28.4	9.72	60467.9	56811.4	56350	72214.8	88115.8	81134
	Annotated Sequence	Modifications	# Protein Groups	# Proteins	# PSMs	Master Protein Accessions	Positions in Master Proteins	Modifications in Master Proteins	# Missed Cleavages	Theo. MH+ [Da]	Abundance: F1: Sample, IgG1	Abundance: F2: Sample, IgG2	Abundance: F3: Sample, IgG3	Abundance: F4: Sample, IP1	Abundance: F5: Sample, IP2	Abundance: F6: Sample, IP3	Charge (by Search Engine): Sequest HT	DeltaM [ppm] (by Search Engine): Sequest HT	RT [min] (by Search Engine): Sequest HT
	[K].AIEFLNNPPEEAPR.[K]		1	2	1	A2AMD0	A2AMD0 [53-66]		0	1596.8	60467.9	56811.4	56350	72214.8	88115.8	81134	2	2.06	44.8524
Q9Z180	SET-binding protein OS=Mus musculus OX=10090 GN=Setbp1 PE=1 SV=4	1	1	7	1	1582	173	9.77	294656	214245	251625	478338	455328	401446
	Annotated Sequence	Modifications	# Protein Groups	# Proteins	# PSMs	Master Protein Accessions	Positions in Master Proteins	Modifications in Master Proteins	# Missed Cleavages	Theo. MH+ [Da]	Abundance: F1: Sample, IgG1	Abundance: F2: Sample, IgG2	Abundance: F3: Sample, IgG3	Abundance: F4: Sample, IP1	Abundance: F5: Sample, IP2	Abundance: F6: Sample, IP3	Charge (by Search Engine): Sequest HT	DeltaM [ppm] (by Search Engine): Sequest HT	RT [min] (by Search Engine): Sequest HT
	[R].YSGSGGDSTR.[S]		1	1	7	Q9Z180	Q9Z180 [1254-1263]		0	986.417	294656	214245	251625	478338	455328	401446	2	-0.85	7.9823
A8DUK4	Beta-globin OS=Mus musculus OX=10090 GN=Hbb-bs PE=1 SV=1	38	5	36	2	147	15.7	7.69	5.73924e+06	6.32884e+06	4.82373e+06	7.60881e+06	7.64024e+06	7.50699e+06
	Annotated Sequence	Modifications	# Protein Groups	# Proteins	# PSMs	Master Protein Accessions	Positions in Master Proteins	Modifications in Master Proteins	# Missed Cleavages	Theo. MH+ [Da]	Abundance: F1: Sample, IgG1	Abundance: F2: Sample, IgG2	Abundance: F3: Sample, IgG3	Abundance: F4: Sample, IP1	Abundance: F5: Sample, IP2	Abundance: F6: Sample, IP3	Charge (by Search Engine): Sequest HT	DeltaM [ppm] (by Search Engine): Sequest HT	RT [min] (by Search Engine): Sequest HT
	[R].LLVVYPWTQR.[YF]		2	5	7	A8DUK4; P02089	A8DUK4 [32-41]; P02089 [32-41]		0	1274.73	1.02987e+06	999795	644613	1.87042e+06	2256657	1.92367e+06	2	-0.07	53.1208
	[-].MVHLTDAEK.[AS]	1xMet-loss [N-Term]	2	4	8	A8DUK4; P02089	A8DUK4 [1-9]; P02089 [1-9]	A8DUK4 1xMet-loss [N-Term]; P02089 1xMet-loss [N-Term]	0	912.479	1.8208e+06	1.46076e+06	1.18198e+06	2463491	1.84607e+06	2.17747e+06	2	-1.36	11.2841
	[K].VNADEVGGEALGR.[L]		1	2	11	A8DUK4	A8DUK4 [19-31]		0	1286.63	1.73308e+06	2687550	2.14632e+06	2.00152e+06	2.39695e+06	2.20403e+06	2	0.25	32.5423
	[K].DFTPAAQAAFQK.[V]		2	3	5	A8DUK4; P02089	A8DUK4 [122-133]; P02089 [122-133]		0	1294.64	873284	886273	631191	1.0002e+06	805942	848502	2	0.33	39.0366
	[K].VVAGVAAALAHK.[Y]		1	1	5	A8DUK4	A8DUK4 [134-145]		0	1106.67	282209	294466	219625	273183	334621	353321	2	-2.6	33.0507
Q61656	Probable ATP-dependent RNA helicase DDX5 OS=Mus musculus OX=10090 GN=Ddx5 PE=1 SV=2	14	8	47	8	614	69.2	8.92	2.31022e+06	2.33652e+06	1.72601e+06	3.54158e+06	2.97984e+06	3.4611e+06
	Annotated Sequence	Modifications	# Protein Groups	# Proteins	# PSMs	Master Protein Accessions	Positions in Master Proteins	Modifications in Master Proteins	# Missed Cleavages	Theo. MH+ [Da]	Abundance: F1: Sample, IgG1	Abundance: F2: Sample, IgG2	Abundance: F3: Sample, IgG3	Abundance: F4: Sample, IP1	Abundance: F5: Sample, IP2	Abundance: F6: Sample, IP3	Charge (by Search Engine): Sequest HT	DeltaM [ppm] (by Search Engine): Sequest HT	RT [min] (by Search Engine): Sequest HT
	[K].LLQLVEDR.[G]		1	2	5	Q61656	Q61656 [471-478]		0	985.568	377180	393647	338810	575733	691732	618249	2	-0.71	39.6614
	[R].LIDFLECGK.[T]	1xCarbamidomethyl [C7]	1	3	8	Q61656	Q61656 [228-236]		0	1094.56	146452	184212	132901	252774	273366	245498	2	-1.25	49.1919
	[R].TTYLVLDEADR.[M]		1	3	3	Q61656	Q61656 [242-252]		0	1295.65	212053	193809	138557	517367		513168	2	2.79	43.2564
	[K].TGTAYTFFTPNNIK.[Q]		1	2	4	Q61656	Q61656 [438-451]		0	1574.78	100674	142595	91068.7	173689	193851	181798	2	1.62	49.468
	[K].QVSDLISVLR.[E]		1	2	8	Q61656	Q61656 [452-461]		0	1129.66	104528	124797	116351	201618	197079	234203	2	3.84	51.9047
	[K].APILIATDVASR.[G]		1	6	10	Q61656	Q61656 [392-403]		0	1226.71	1.00112e+06	980356	623524	1.34496e+06	1.15455e+06	1.23055e+06	2	-0.14	42.5107
	[R].GDGPICLVLAPTR.[E]	1xCarbamidomethyl [C6]	1	7	3	Q61656	Q61656 [165-177]		0	1368.73	145848	140015	94308.6	264024	245762	217837	2	1.23	50.7878
	[R].EANQAINPK.[L]		1	2	6	Q61656	Q61656 [462-470]		0	984.511	222358	177086	190488	211413	223497	219796	2	-0.71	9.787
P14131	40S ribosomal protein S16 OS=Mus musculus OX=10090 GN=Rps16 PE=1 SV=4	14	2	3	2	146	16.4	10.21	438387	471160	335717	668235	590766	578214
	Annotated Sequence	Modifications	# Protein Groups	# Proteins	# PSMs	Master Protein Accessions	Positions in Master Proteins	Modifications in Master Proteins	# Missed Cleavages	Theo. MH+ [Da]	Abundance: F1: Sample, IgG1	Abundance: F2: Sample, IgG2	Abundance: F3: Sample, IgG3	Abundance: F4: Sample, IP1	Abundance: F5: Sample, IP2	Abundance: F6: Sample, IP3	Charge (by Search Engine): Sequest HT	DeltaM [ppm] (by Search Engine): Sequest HT	RT [min] (by Search Engine): Sequest HT
	[K].LLEPVLLLGK.[E]		1	1	2	P14131	P14131 [51-60]		0	1094.72	289293	310709	215302	401920	353220	346767	2	-1.03	55.3889
	[K].GPLQSVQVFGR.[K]		1	1	1	P14131	P14131 [5-15]		0	1187.65	149094	160450	120415	266314	237546	231447	2	-0.71	45.5631
Q64514	Tripeptidyl-peptidase 2 OS=Mus musculus OX=10090 GN=Tpp2 PE=1 SV=3	1	2	2	2	1262	139.8	6.58	170125	189672	144749	221970	231956	220641
	Annotated Sequence	Modifications	# Protein Groups	# Proteins	# PSMs	Master Protein Accessions	Positions in Master Proteins	Modifications in Master Proteins	# Missed Cleavages	Theo. MH+ [Da]	Abundance: F1: Sample, IgG1	Abundance: F2: Sample, IgG2	Abundance: F3: Sample, IgG3	Abundance: F4: Sample, IP1	Abundance: F5: Sample, IP2	Abundance: F6: Sample, IP3	Charge (by Search Engine): Sequest HT	DeltaM [ppm] (by Search Engine): Sequest HT	RT [min] (by Search Engine): Sequest HT
	[K].VLIFAYK.[H]		1	2	1	Q64514	Q64514 [1194-1200]		0	853.518	128645	138479	104851	150042	177173	158968	2	-3.03	45.4203
	[K].DLPFIVSHR.[L]		1	1	1	Q64514	Q64514 [905-913]		0	1083.59	41480.1	51192.8	39897.7	71928.7	54783.2	61672.2	2	0.92	43.8007
D3YXK2	Scaffold attachment factor B1 OS=Mus musculus OX=10090 GN=Safb PE=1 SV=2	4	3	8	3	937	105	5.35	209263	66342.9	203958	493076	291261	271864
	Annotated Sequence	Modifications	# Protein Groups	# Proteins	# PSMs	Master Protein Accessions	Positions in Master Proteins	Modifications in Master Proteins	# Missed Cleavages	Theo. MH+ [Da]	Abundance: F1: Sample, IgG1	Abundance: F2: Sample, IgG2	Abundance: F3: Sample, IgG3	Abundance: F4: Sample, IP1	Abundance: F5: Sample, IP2	Abundance: F6: Sample, IP3	Charge (by Search Engine): Sequest HT	DeltaM [ppm] (by Search Engine): Sequest HT	RT [min] (by Search Engine): Sequest HT
	[R].NFWVSGLSSTTR.[A]		1	2	5	D3YXK2	D3YXK2 [429-440]		0	1354.67	56666.4	66342.9	40661.8	276076	291261	271864	2	0.62	48.5986
	[K].SKDADDQKPGPSER.[S]		1	2	2	D3YXK2	D3YXK2 [558-571]		1	1529.72	152597		163296	217000			3	0.4	6.1395
	[R].AALDDRYHSDFSR.[Q]		1	2	1	D3YXK2	D3YXK2 [752-764]		1	1552.71							3	-1.92	28.4211
A0A2R8VHM1	KH domain-containing, RNA-binding, signal transduction-associated protein 3 (Fragment) OS=Mus musculus OX=10090 GN=Khdrbs3 PE=1 SV=1	9	1	1	1	126	14.4	8.84	119256	111503	95406.8	174284	175053	171708
	Annotated Sequence	Modifications	# Protein Groups	# Proteins	# PSMs	Master Protein Accessions	Positions in Master Proteins	Modifications in Master Proteins	# Missed Cleavages	Theo. MH+ [Da]	Abundance: F1: Sample, IgG1	Abundance: F2: Sample, IgG2	Abundance: F3: Sample, IgG3	Abundance: F4: Sample, IP1	Abundance: F5: Sample, IP2	Abundance: F6: Sample, IP3	Charge (by Search Engine): Sequest HT	DeltaM [ppm] (by Search Engine): Sequest HT	RT [min] (by Search Engine): Sequest HT
	[K].FLIPDYNDEIR.[Q]		1	2	1	A0A2R8VHM1	A0A2R8VHM1 [101-111]		0	1394.7	119256	111503	95406.8	174284	175053	171708	2	1.41	51.5734
A0A0A6YY53	Immunoglobulin heavy constant gamma 2C (Fragment) OS=Mus musculus OX=10090 GN=Ighg2c PE=1 SV=1	16	4	30	3	335	36.5	8.02	1.76871e+07	2.07498e+07	1.21948e+07	2.46815e+07	2.57785e+07	2.45303e+07
	Annotated Sequence	Modifications	# Protein Groups	# Proteins	# PSMs	Master Protein Accessions	Positions in Master Proteins	Modifications in Master Proteins	# Missed Cleavages	Theo. MH+ [Da]	Abundance: F1: Sample, IgG1	Abundance: F2: Sample, IgG2	Abundance: F3: Sample, IgG3	Abundance: F4: Sample, IP1	Abundance: F5: Sample, IP2	Abundance: F6: Sample, IP3	Charge (by Search Engine): Sequest HT	DeltaM [ppm] (by Search Engine): Sequest HT	RT [min] (by Search Engine): Sequest HT
	[R].VVSALPIQHQDWMSGK.[E]	1xOxidation [M13]	2	7	5	A0A0A6YY53; A0A0A6YVP0	A0A0A6YY53 [190-205]; A0A0A6YVP0 [191-206]		0	1811.91	309394	362412	252204	1.54249e+06	1.24832e+06	1.45251e+06	3	-4.1	40.1754
	[R].VPITQNPCPPLK.[E]	1xCarbamidomethyl [C8]	1	2	10	A0A0A6YY53	A0A0A6YY53 [101-112]		0	1363.74	3101805	3.68722e+06	2608504	4.25533e+06	4363346	5.59294e+06	2	1	33.2551
	[R].VVSALPIQHQDWMSGK.[E]		2	7	1	A0A0A6YY53; A0A0A6YVP0	A0A0A6YY53 [190-205]; A0A0A6YVP0 [191-206]		0	1795.92	50452.3	83936.4	51029.3	264017	226215	213377	3	0.22	45.6048
	[K].NTATVLDSDGSYFMYSK.[L]		1	3	1	A0A0A6YY53	A0A0A6YY53 [281-297]		0	1898.85	28290.3			96263.8	74436.8	70163.2	2	-3.15	50.5388
	[R].ALPSPIEK.[T]		1	3	13	A0A0A6YY53	A0A0A6YY53 [215-222]		0	854.498	14556977	17062622	9.58631e+06	20329900	2.13407e+07	1.88672e+07	2	-1.31	28.0666
P11983	T-complex protein 1 subunit alpha OS=Mus musculus OX=10090 GN=Tcp1 PE=1 SV=3	16	9	34	9	556	60.4	6.16	3.34277e+06	3.32982e+06	2.36072e+06	5.61167e+06	4.02361e+06	5.46927e+06
	Annotated Sequence	Modifications	# Protein Groups	# Proteins	# PSMs	Master Protein Accessions	Positions in Master Proteins	Modifications in Master Proteins	# Missed Cleavages	Theo. MH+ [Da]	Abundance: F1: Sample, IgG1	Abundance: F2: Sample, IgG2	Abundance: F3: Sample, IgG3	Abundance: F4: Sample, IP1	Abundance: F5: Sample, IP2	Abundance: F6: Sample, IP3	Charge (by Search Engine): Sequest HT	DeltaM [ppm] (by Search Engine): Sequest HT	RT [min] (by Search Engine): Sequest HT
	[K].LLEVEHPAAK.[V]		1	3	2	P11983	P11983 [64-73]		0	1106.62	198256	170903	125841	306830	331172	308556	2	1.42	22.1672
	[R].YPVNSVNILK.[A]		1	1	13	P11983	P11983 [190-199]		0	1146.65	1.1356e+06	1.09844e+06	716923	1.6972e+06		1.55134e+06	2	-0.11	41.8711
	[R].EQLAIAEFAR.[S]		1	1	9	P11983	P11983 [434-443]		0	1147.61	584677	553903	444553	1.09111e+06	1.1265e+06	1191944	2	0.05	47.0823
	[K].FATEAAITILR.[I]		1	1	4	P11983	P11983 [516-526]		0	1205.69	54275.8	75499.1	51471.1	182543	209769	228157	2	0.73	49.59
	[R].SLHDALCVVK.[R]	1xCarbamidomethyl [C7]	1	1	1	P11983	P11983 [391-400]		0	1141.6	74615.7		84079.8	201663	219890	175228	2	1.96	34.1219
	[K].NADELVK.[Q]		1	1	2	P11983	P11983 [103-109]		0	788.415	474917	451592	295649	686765	731548	615174	2	-2.76	13.8594
	[K].QAGVFEPTIVK.[V]		1	1	1	P11983	P11983 [500-510]		0	1188.66	446428	519352	313551	635544	665333	688565	2	0.09	40.5428
	[R].AFHNEAQVNPER.[K]		1	1	1	P11983	P11983 [469-480]		0	1411.67	53270.5	69537.1	63170.2	102477	88738	99165.3	3	-0.55	18.4403
	[K].SSFGPVGLDK.[M]		1	2	1	P11983	P11983 [34-43]		0	1006.52	320726	390598	265486	707532	650656	611140	2	-1.08	37.0762
P60843	Eukaryotic initiation factor 4A-I OS=Mus musculus OX=10090 GN=Eif4a1 PE=1 SV=1	11	4	8	3	406	46.1	5.48	923039	985496	787054	1.31627e+06	1.27179e+06	1.19698e+06
	Annotated Sequence	Modifications	# Protein Groups	# Proteins	# PSMs	Master Protein Accessions	Positions in Master Proteins	Modifications in Master Proteins	# Missed Cleavages	Theo. MH+ [Da]	Abundance: F1: Sample, IgG1	Abundance: F2: Sample, IgG2	Abundance: F3: Sample, IgG3	Abundance: F4: Sample, IP1	Abundance: F5: Sample, IP2	Abundance: F6: Sample, IP3	Charge (by Search Engine): Sequest HT	DeltaM [ppm] (by Search Engine): Sequest HT	RT [min] (by Search Engine): Sequest HT
	[R].GIYAYGFEKPSAIQQR.[A]		2	11	1	P60843; E9PV04	P60843 [46-61]; E9PV04 [52-67]		0	1827.94	141435	119172	85743.8	213038	180950	155415	3	-0.85	41.6833
	[R].VLITTDLLAR.[G]		1	4	4	P60843	P60843 [325-334]		0	1114.68	383688	480867	380281	675240	685395	635437	2	-0.18	49.8128
	[K].EELTLEGIR.[Q]		1	1	1	P60843	P60843 [239-247]		0	1059.57	75141.1	61280.4	52279.7	79441.1	83555.3	80000	2	-1.79	42.7523
	[R].ELAQQIQK.[V]		1	4	2	P60843	P60843 [111-118]		0	957.536	322775	324177	268750	348550	321891	326125	2	0.06	17.2215
A0A0G2JG40	Guanine nucleotide-binding protein subunit alpha-12 (Fragment) OS=Mus musculus OX=10090 GN=Gna12 PE=1 SV=1	3	1	3	1	316	37	9.7	259095	271024	176680	452108	359027	355762
	Annotated Sequence	Modifications	# Protein Groups	# Proteins	# PSMs	Master Protein Accessions	Positions in Master Proteins	Modifications in Master Proteins	# Missed Cleavages	Theo. MH+ [Da]	Abundance: F1: Sample, IgG1	Abundance: F2: Sample, IgG2	Abundance: F3: Sample, IgG3	Abundance: F4: Sample, IP1	Abundance: F5: Sample, IP2	Abundance: F6: Sample, IP3	Charge (by Search Engine): Sequest HT	DeltaM [ppm] (by Search Engine): Sequest HT	RT [min] (by Search Engine): Sequest HT
	[RK].ILLLGAGESGK.[S]		1	21	5	A0A0G2JG40	A0A0G2JG40 [12-22]		0	1057.63	259095	271024	176680	452108	359027	355762	2	-0.17	41.8656
Q2VPR5	HDGF-like 1 OS=Mus musculus OX=10090 GN=Hdgfl1 PE=1 SV=1	3	1	1	1	283	31.7	4.27	94151.9	158833	118329	76450.1	77134.4	61963.4
	Annotated Sequence	Modifications	# Protein Groups	# Proteins	# PSMs	Master Protein Accessions	Positions in Master Proteins	Modifications in Master Proteins	# Missed Cleavages	Theo. MH+ [Da]	Abundance: F1: Sample, IgG1	Abundance: F2: Sample, IgG2	Abundance: F3: Sample, IgG3	Abundance: F4: Sample, IP1	Abundance: F5: Sample, IP2	Abundance: F6: Sample, IP3	Charge (by Search Engine): Sequest HT	DeltaM [ppm] (by Search Engine): Sequest HT	RT [min] (by Search Engine): Sequest HT
	[K].TGDLVFAK.[L]		1	1	1	Q2VPR5	Q2VPR5 [11-18]		0	850.467	94151.9	158833	118329	76450.1	77134.4	61963.4	2	-0.63	32.2321
A0A087WPR7	Dystonin (Fragment) OS=Mus musculus OX=10090 GN=Dst PE=1 SV=1	0	1	2	1	2987	331.3	4.94	4793878	5573232	3.71672e+06	6670611	6.66765e+06	6.41864e+06
	Annotated Sequence	Modifications	# Protein Groups	# Proteins	# PSMs	Master Protein Accessions	Positions in Master Proteins	Modifications in Master Proteins	# Missed Cleavages	Theo. MH+ [Da]	Abundance: F1: Sample, IgG1	Abundance: F2: Sample, IgG2	Abundance: F3: Sample, IgG3	Abundance: F4: Sample, IP1	Abundance: F5: Sample, IP2	Abundance: F6: Sample, IP3	Charge (by Search Engine): Sequest HT	DeltaM [ppm] (by Search Engine): Sequest HT	RT [min] (by Search Engine): Sequest HT
	[K].TSIPIKAICDYR.[Q]	1xCarbamidomethyl [C9]	1	6	2	A0A087WPR7	A0A087WPR7 [562-573]		1	1436.76	4793878	5573232	3.71672e+06	6670611	6.66765e+06	6.41864e+06	2	5.89	49.7282
P63017	Heat shock cognate 71 kDa protein OS=Mus musculus OX=10090 GN=Hspa8 PE=1 SV=1	24	17	114	5	646	70.8	5.52	2.81568e+06	3.104e+06	2.5165e+06	3.77026e+06	3.53728e+06	3.98397e+06
	Annotated Sequence	Modifications	# Protein Groups	# Proteins	# PSMs	Master Protein Accessions	Positions in Master Proteins	Modifications in Master Proteins	# Missed Cleavages	Theo. MH+ [Da]	Abundance: F1: Sample, IgG1	Abundance: F2: Sample, IgG2	Abundance: F3: Sample, IgG3	Abundance: F4: Sample, IP1	Abundance: F5: Sample, IP2	Abundance: F6: Sample, IP3	Charge (by Search Engine): Sequest HT	DeltaM [ppm] (by Search Engine): Sequest HT	RT [min] (by Search Engine): Sequest HT
	[R].IINEPTAAAIAYGLDK.[RKG]		4	5	10	P20029; P63017; P16627; P17156	P20029 [199-214]; P63017 [172-187]; P16627 [174-189]; P17156 [173-188]		0	1659.9	1.62781e+06	1.363e+06	1.22005e+06	2.23737e+06	2.04417e+06	2.22521e+06	2	0.44	51.5143
	[R].IINEPTAAAIAYGLDKK.[VG]		2	3	10	P63017; P17156	P63017 [172-188]; P17156 [173-189]		1	1787.99	2.71337e+06	2.89637e+06	1.45199e+06	2.57702e+06	1.97537e+06	2.77564e+06	3	0.46	47.6457
	[K].LLQDFFNGK.[E]		2	3	7	P63017; P17156	P63017 [349-357]; P17156 [352-360]		0	1081.57	2181513	2.87746e+06	2.13628e+06	2.8765e+06	3.3121e+06	3.09243e+06	2	-1.18	49.3013
	[K].ITITNDKGR.[L]		3	6	7	P63017; P16627; P17156	P63017 [501-509]; P16627 [503-511]; P17156 [504-512]		1	1017.57	1.00813e+06	1.0514e+06	758603	1.05671e+06	1.12672e+06	1.25293e+06	2	-1.14	12.0426
	[RK].VEIIANDQGNR.[IT]		4	8	11	P20029; P63017; P16627; P17156	P20029 [51-61]; P63017 [26-36]; P16627 [28-38]; P17156 [27-37]		0	1228.63	2.73893e+06	2.99058e+06	2.3191e+06	3.56087e+06	2.87976e+06	3092731	2	-0.52	23.5597
	[R].TTPSYVAFTDTER.[L]		3	7	6	P63017; P16627; P17156	P63017 [37-49]; P16627 [39-51]; P17156 [38-50]		0	1487.7	6149824	5953725	4.17913e+06	5709320	6878215	7.38028e+06	2	0.43	40.9414
	[K].STAGDTHLGGEDFDNR.[M]		2	3	8	P63017; P17156	P63017 [221-236]; P17156 [224-239]		0	1691.73	2.34959e+06	2.06405e+06	1.585e+06	2.2811e+06	2.20456e+06	1.97279e+06	3	-0.4	28.1968
	[K].DAGTIAGLNVLR.[I]		1	2	8	P63017	P63017 [160-171]		0	1199.67	955979	1.12998e+06	813972	2.12491e+06	2.12901e+06	2.27192e+06	2	-0.49	49.059
	[R].ARFEELNADLFR.[G]		2	3	5	P63017; P17156	P63017 [300-311]; P17156 [303-314]		1	1480.75	432277	531271	418874	845806	919641	886831	3	-0.62	48.6613
	[R].FEELNADLFR.[G]		2	3	3	P63017; P17156	P63017 [302-311]; P17156 [305-314]		0	1253.62	723124	739164	561246	997028	1.04611e+06	1.01149e+06	2	0.14	51.535
	[R].LIGDAAK.[N]		4	8	2	P20029; P63017; P16627; P17156	P20029 [76-82]; P63017 [50-56]; P16627 [52-58]; P17156 [51-57]		0	687.404	7426575	6103586	4856314	3.42959e+06	3.51881e+06	4.08394e+06	1	0.78	11.6875
	[K].SQIHDIVLVGGSTR.[I]		1	2	1	P63017	P63017 [329-342]		0	1481.81	126393	228507	85184.3	89258.4	83657.6	69852.1	2	0.87	37.4825
	[R].NTTIPTK.[QK]		3	4	21	P63017; P38647; P17156	P63017 [417-423]; P38647 [461-467]; P17156 [420-426]		0	774.436	5.28485e+06	4.99369e+06	4.04643e+06	4.11058e+06	3.84944e+06	4.66224e+06	2	-2.44	11.7725
	[K].ITITNDK.[G]		3	6	9	P63017; P16627; P17156	P63017 [501-507]; P16627 [503-509]; P17156 [504-510]		0	804.446	3.32222e+06	2.84974e+06	2.02229e+06	2.64775e+06	3.34523e+06	2.74934e+06	1	0.06	14.4008
	[R].LSKEDIER.[M]		1	2	4	P63017	P63017 [510-517]		1	989.526	479503	414860	416249	382163	405580	510978	2	-1.46	15.5825
	[R].GTLDPVEK.[A]		1	2	1	P63017	P63017 [312-319]		0	858.457	1.03018e+06	1097103	993365	884631	702385	869640	2	-1.29	20.1753
	[K].VQVEYKGETK.[S]		1	3	1	P63017	P63017 [103-112]		1	1180.62	223625	233553	207728	289302	216639	261571	2	1.66	15.3535
A0A0B4J1H6	Immunoglobulin kappa chain variable 2-137 (Fragment) OS=Mus musculus OX=10090 GN=Igkv2-137 PE=4 SV=1	11	1	11	1	120	13.1	7.24	593354	593512	427920	986381	861502	851087
	Annotated Sequence	Modifications	# Protein Groups	# Proteins	# PSMs	Master Protein Accessions	Positions in Master Proteins	Modifications in Master Proteins	# Missed Cleavages	Theo. MH+ [Da]	Abundance: F1: Sample, IgG1	Abundance: F2: Sample, IgG2	Abundance: F3: Sample, IgG3	Abundance: F4: Sample, IP1	Abundance: F5: Sample, IP2	Abundance: F6: Sample, IP3	Charge (by Search Engine): Sequest HT	DeltaM [ppm] (by Search Engine): Sequest HT	RT [min] (by Search Engine): Sequest HT
	[R].FSGSGSGTAFTLR.[I]		1	2	11	A0A0B4J1H6	A0A0B4J1H6 [87-99]		0	1287.63	593354	593512	427920	986381	861502	851087	2	-0.36	39.0013
Q8CCS6	Polyadenylate-binding protein 2 OS=Mus musculus OX=10090 GN=Pabpn1 PE=1 SV=3	9	2	14	2	302	32.3	5.17	428912	465553	333572	599234	581847	668844
	Annotated Sequence	Modifications	# Protein Groups	# Proteins	# PSMs	Master Protein Accessions	Positions in Master Proteins	Modifications in Master Proteins	# Missed Cleavages	Theo. MH+ [Da]	Abundance: F1: Sample, IgG1	Abundance: F2: Sample, IgG2	Abundance: F3: Sample, IgG3	Abundance: F4: Sample, IP1	Abundance: F5: Sample, IP2	Abundance: F6: Sample, IP3	Charge (by Search Engine): Sequest HT	DeltaM [ppm] (by Search Engine): Sequest HT	RT [min] (by Search Engine): Sequest HT
	[-].MAAAAAAAAAAGAAGGR.[G]	1xMet-loss+Acetyl [N-Term]	1	3	10	Q8CCS6	Q8CCS6 [1-17]	Q8CCS6 1xMet-loss+Acetyl [N-Term]	0	1240.64	244719	209455	166728	205940	235884	269826	2	0.65	47.1566
	[R].TSLALDESLFR.[G]		1	6	4	Q8CCS6	Q8CCS6 [224-234]		0	1251.66	184193	256098	166844	393294	345963	399018	2	1.71	52.0594
A0A0A0MQF6	Glyceraldehyde-3-phosphate dehydrogenase OS=Mus musculus OX=10090 GN=Gapdh PE=1 SV=1	14	4	4	3	359	38.6	8.97	1.15588e+06	1.19558e+06	945752	1.65264e+06	1.76867e+06	1.58106e+06
	Annotated Sequence	Modifications	# Protein Groups	# Proteins	# PSMs	Master Protein Accessions	Positions in Master Proteins	Modifications in Master Proteins	# Missed Cleavages	Theo. MH+ [Da]	Abundance: F1: Sample, IgG1	Abundance: F2: Sample, IgG2	Abundance: F3: Sample, IgG3	Abundance: F4: Sample, IP1	Abundance: F5: Sample, IP2	Abundance: F6: Sample, IP3	Charge (by Search Engine): Sequest HT	DeltaM [ppm] (by Search Engine): Sequest HT	RT [min] (by Search Engine): Sequest HT
	[R].VPTPNVSVVDLTCR.[L]	1xCarbamidomethyl [C13]	2	7	1	A0A0A0MQF6; Q64467	A0A0A0MQF6 [259-272]; Q64467 [339-352]		0	1556.81	761716	696862	532534	1409781	1.38243e+06	1.7035e+06	2	-0.01	47.023
	[R].GAAQNIIPASTGAAK.[A]		1	5	1	A0A0A0MQF6	A0A0A0MQF6 [225-239]		0	1369.74	634725	634394	445165	837040	812661	745204	2	0.57	31.3975
	[K].LISWYDNEYGYSNR.[V]		1	5	1	A0A0A0MQF6	A0A0A0MQF6 [334-347]		0	1779.8	32665.4			194817	160518	185007	2	-0.75	48.7394
	[K].VGVNGFGR.[I]		1	5	1	A0A0A0MQF6	A0A0A0MQF6 [30-37]		0	805.432	488487	561190	500587	620784	795487	650850	2	-2.65	26.0256
F6T4M4	Serine/arginine repetitive matrix protein 1 (Fragment) OS=Mus musculus OX=10090 GN=Srrm1 PE=1 SV=1	6	1	52	1	140	16.2	5.38	6.26027e+08	6.98698e+08	6.04401e+08	9.6679e+08	770652718	7.11982e+08
	Annotated Sequence	Modifications	# Protein Groups	# Proteins	# PSMs	Master Protein Accessions	Positions in Master Proteins	Modifications in Master Proteins	# Missed Cleavages	Theo. MH+ [Da]	Abundance: F1: Sample, IgG1	Abundance: F2: Sample, IgG2	Abundance: F3: Sample, IgG3	Abundance: F4: Sample, IP1	Abundance: F5: Sample, IP2	Abundance: F6: Sample, IP3	Charge (by Search Engine): Sequest HT	DeltaM [ppm] (by Search Engine): Sequest HT	RT [min] (by Search Engine): Sequest HT
	[K].INDITLNSR.[W]		1	1	52	F6T4M4	F6T4M4 [72-80]		0	1045.56	6.26027e+08	6.98698e+08	6.04401e+08	9.6679e+08	770652718	7.11982e+08	2	-0.8	24.1954
Q9CQQ7	ATP synthase F(0) complex subunit B1, mitochondrial OS=Mus musculus OX=10090 GN=Atp5pb PE=1 SV=1	6	2	5	2	256	28.9	9.06	281551	317455	281673	368534	370602	336193
	Annotated Sequence	Modifications	# Protein Groups	# Proteins	# PSMs	Master Protein Accessions	Positions in Master Proteins	Modifications in Master Proteins	# Missed Cleavages	Theo. MH+ [Da]	Abundance: F1: Sample, IgG1	Abundance: F2: Sample, IgG2	Abundance: F3: Sample, IgG3	Abundance: F4: Sample, IP1	Abundance: F5: Sample, IP2	Abundance: F6: Sample, IP3	Charge (by Search Engine): Sequest HT	DeltaM [ppm] (by Search Engine): Sequest HT	RT [min] (by Search Engine): Sequest HT
	[K].IAQLEEVK.[Q]		1	2	1	Q9CQQ7	Q9CQQ7 [132-139]		0	929.53	154273	175349	130831	192586	199676	194161	2	-0.93	26.6697
	[R].HYLFDVQR.[NE]		1	2	4	Q9CQQ7	Q9CQQ7 [164-171]		0	1077.55	127277	142106	150842	175948	170926	142032	2	-1.26	37.6602
P62082	40S ribosomal protein S7 OS=Mus musculus OX=10090 GN=Rps7 PE=1 SV=1	4	1	1	1	194	22.1	10.1	192874	219279	130329	275064	282449	305762
	Annotated Sequence	Modifications	# Protein Groups	# Proteins	# PSMs	Master Protein Accessions	Positions in Master Proteins	Modifications in Master Proteins	# Missed Cleavages	Theo. MH+ [Da]	Abundance: F1: Sample, IgG1	Abundance: F2: Sample, IgG2	Abundance: F3: Sample, IgG3	Abundance: F4: Sample, IP1	Abundance: F5: Sample, IP2	Abundance: F6: Sample, IP3	Charge (by Search Engine): Sequest HT	DeltaM [ppm] (by Search Engine): Sequest HT	RT [min] (by Search Engine): Sequest HT
	[R].ELNITAAK.[E]		1	1	1	P62082	P62082 [42-49]		0	859.488	192874	219279	130329	275064	282449	305762	2	0.6	24.1743
P07356	Annexin A2 OS=Mus musculus OX=10090 GN=Anxa2 PE=1 SV=2	9	3	5	3	339	38.7	7.69	506296	616350	400120	774421	694721	623965
	Annotated Sequence	Modifications	# Protein Groups	# Proteins	# PSMs	Master Protein Accessions	Positions in Master Proteins	Modifications in Master Proteins	# Missed Cleavages	Theo. MH+ [Da]	Abundance: F1: Sample, IgG1	Abundance: F2: Sample, IgG2	Abundance: F3: Sample, IgG3	Abundance: F4: Sample, IP1	Abundance: F5: Sample, IP2	Abundance: F6: Sample, IP3	Charge (by Search Engine): Sequest HT	DeltaM [ppm] (by Search Engine): Sequest HT	RT [min] (by Search Engine): Sequest HT
	[-].MSTVHEILCK.[L]	1xCarbamidomethyl [C9]; 1xMet-loss+Acetyl [N-Term]	1	3	1	P07356	P07356 [1-10]	P07356 1xMet-loss+Acetyl [N-Term]	0	1128.57	283534	342508	214392	400395	352889	317521	2	-0.95	37.3371
	[K].SLYYYIQQDTK.[G]		1	2	1	P07356	P07356 [314-324]		0	1421.69							2	1.69	45.3793
	[R].QDIAFAYQR.[R]		1	3	3	P07356	P07356 [69-77]		0	1111.55	222762	273842	185728	374026	341833	306443	2	-1.13	37.1848
Q00PI9	Heterogeneous nuclear ribonucleoprotein U-like protein 2 OS=Mus musculus OX=10090 GN=Hnrnpul2 PE=1 SV=2	2	2	7	2	745	84.9	4.89	296427	301745	194835	496922	477258	428386
	Annotated Sequence	Modifications	# Protein Groups	# Proteins	# PSMs	Master Protein Accessions	Positions in Master Proteins	Modifications in Master Proteins	# Missed Cleavages	Theo. MH+ [Da]	Abundance: F1: Sample, IgG1	Abundance: F2: Sample, IgG2	Abundance: F3: Sample, IgG3	Abundance: F4: Sample, IP1	Abundance: F5: Sample, IP2	Abundance: F6: Sample, IP3	Charge (by Search Engine): Sequest HT	DeltaM [ppm] (by Search Engine): Sequest HT	RT [min] (by Search Engine): Sequest HT
	[K].NGEDLGVAFR.[I]		1	1	1	Q00PI9	Q00PI9 [377-386]		0	1077.53	126988	141590		225529	221049	131497	2	-2.06	38.5688
	[K].LVQIASR.[S]		1	1	6	Q00PI9	Q00PI9 [520-526]		0	786.483	169439	160155	194835	271393	256209	296889	2	-2.04	20.6769
Q7SIG6	Arf-GAP with SH3 domain, ANK repeat and PH domain-containing protein 2 OS=Mus musculus OX=10090 GN=Asap2 PE=1 SV=3	1	1	9	1	958	106.7	6.65	13803403	15847371	8880231	20636742	21103438	20997668
	Annotated Sequence	Modifications	# Protein Groups	# Proteins	# PSMs	Master Protein Accessions	Positions in Master Proteins	Modifications in Master Proteins	# Missed Cleavages	Theo. MH+ [Da]	Abundance: F1: Sample, IgG1	Abundance: F2: Sample, IgG2	Abundance: F3: Sample, IgG3	Abundance: F4: Sample, IP1	Abundance: F5: Sample, IP2	Abundance: F6: Sample, IP3	Charge (by Search Engine): Sequest HT	DeltaM [ppm] (by Search Engine): Sequest HT	RT [min] (by Search Engine): Sequest HT
	[K].EIISEVQR.[M]		1	3	9	Q7SIG6	Q7SIG6 [425-432]		0	973.531	13803403	15847371	8880231	20636742	21103438	20997668	2	-0.74	35.2443
A0A140T8Q3	Immunoglobulin kappa chain variable 6-17 (Fragment) OS=Mus musculus OX=10090 GN=Igkv6-17 PE=1 SV=2	8	1	10	1	115	12.8	5.81	758060	693602	562277	1.19079e+06	1.24627e+06	1.15538e+06
	Annotated Sequence	Modifications	# Protein Groups	# Proteins	# PSMs	Master Protein Accessions	Positions in Master Proteins	Modifications in Master Proteins	# Missed Cleavages	Theo. MH+ [Da]	Abundance: F1: Sample, IgG1	Abundance: F2: Sample, IgG2	Abundance: F3: Sample, IgG3	Abundance: F4: Sample, IP1	Abundance: F5: Sample, IP2	Abundance: F6: Sample, IP3	Charge (by Search Engine): Sequest HT	DeltaM [ppm] (by Search Engine): Sequest HT	RT [min] (by Search Engine): Sequest HT
	[K].LLIYSASYR.[Y]		1	2	10	A0A140T8Q3	A0A140T8Q3 [66-74]		0	1085.6	758060	693602	562277	1.19079e+06	1.24627e+06	1.15538e+06	2	-2	41.5083
A6H630	Damage-control phosphatase ARMT1 OS=Mus musculus OX=10090 GN=Armt1 PE=1 SV=1	4	2	2	2	439	50.5	5.92	247990	241213	194594	347427	371980	409377
	Annotated Sequence	Modifications	# Protein Groups	# Proteins	# PSMs	Master Protein Accessions	Positions in Master Proteins	Modifications in Master Proteins	# Missed Cleavages	Theo. MH+ [Da]	Abundance: F1: Sample, IgG1	Abundance: F2: Sample, IgG2	Abundance: F3: Sample, IgG3	Abundance: F4: Sample, IP1	Abundance: F5: Sample, IP2	Abundance: F6: Sample, IP3	Charge (by Search Engine): Sequest HT	DeltaM [ppm] (by Search Engine): Sequest HT	RT [min] (by Search Engine): Sequest HT
	[R].SLLNEGDGEPR.[W]		1	1	1	A6H630	A6H630 [97-107]		0	1186.57	67928.2	89052.2	66797.7	119705	108778	126613	2	-0.48	29.6416
	[R].TPQILTK.[V]		1	2	1	A6H630	A6H630 [25-31]		0	800.488	180062	152161	127796	227722	263202	282764	2	-1.67	22.2632
P70372	ELAV-like protein 1 OS=Mus musculus OX=10090 GN=Elavl1 PE=1 SV=2	6	2	4	2	326	36.1	9.04	268796	284022	210038	413721	365755	419876
	Annotated Sequence	Modifications	# Protein Groups	# Proteins	# PSMs	Master Protein Accessions	Positions in Master Proteins	Modifications in Master Proteins	# Missed Cleavages	Theo. MH+ [Da]	Abundance: F1: Sample, IgG1	Abundance: F2: Sample, IgG2	Abundance: F3: Sample, IgG3	Abundance: F4: Sample, IP1	Abundance: F5: Sample, IP2	Abundance: F6: Sample, IP3	Charge (by Search Engine): Sequest HT	DeltaM [ppm] (by Search Engine): Sequest HT	RT [min] (by Search Engine): Sequest HT
	[K].ILQVSFK.[T]		1	1	3	P70372	P70372 [314-320]		0	834.508	153605	152713	116144	178367	180827	193953	2	-1.79	39.4606
	[R].SLFSSIGEVESAK.[L]		1	1	1	P70372	P70372 [38-50]		0	1353.69	115191	131309	93894.2	235354	184929	225924	2	0.35	50.5579
Q9CXY6	Interleukin enhancer-binding factor 2 OS=Mus musculus OX=10090 GN=Ilf2 PE=1 SV=1	29	11	145	11	390	43	5.26	1.22438e+07	1.19368e+07	9.37246e+06	1.95896e+07	1.91689e+07	1.80397e+07
	Annotated Sequence	Modifications	# Protein Groups	# Proteins	# PSMs	Master Protein Accessions	Positions in Master Proteins	Modifications in Master Proteins	# Missed Cleavages	Theo. MH+ [Da]	Abundance: F1: Sample, IgG1	Abundance: F2: Sample, IgG2	Abundance: F3: Sample, IgG3	Abundance: F4: Sample, IP1	Abundance: F5: Sample, IP2	Abundance: F6: Sample, IP3	Charge (by Search Engine): Sequest HT	DeltaM [ppm] (by Search Engine): Sequest HT	RT [min] (by Search Engine): Sequest HT
	[K].ILITTVPPNLR.[K]		1	1	81	Q9CXY6	Q9CXY6 [175-185]		0	1236.77	1.44541e+06	1.58693e+06	1.25553e+06	2.18852e+06	2.36776e+06	2.70899e+06	2	0.21	46.3728
	[K].ILPTLEAVAALGNK.[V]		1	1	9	Q9CXY6	Q9CXY6 [128-141]		0	1409.84	952224	1.10018e+06	933567	2.07959e+06	2.16127e+06	1.7421e+06	2	0.56	54.8205
	[R].KLDPELHLDIK.[V]		1	1	1	Q9CXY6	Q9CXY6 [186-196]		1	1320.75	432989	497298	398980	691506	949085	1.00141e+06	3	-0.81	39.5675
	[R].VKPAPDETSFSEALLK.[R]		1	1	7	Q9CXY6	Q9CXY6 [44-59]		0	1731.92	707999	703467	533947	1.10745e+06	1.07546e+06	1.12306e+06	3	-0.86	44.6567
	[R].WFEENASQSTVK.[V]		1	1	1	Q9CXY6	Q9CXY6 [210-221]		0	1425.66	572955	542436	324762	1.02609e+06	938157	926641	2	0.1	35.0637
	[K].VLQSALAAIR.[H]		1	1	10	Q9CXY6	Q9CXY6 [197-206]		0	1041.64	5.05762e+06	4978565	3640522	6854137	6.90751e+06	6699020	2	0.02	41.5244
	[R].QPLALNVAYR.[R]		1	1	24	Q9CXY6	Q9CXY6 [260-269]		0	1144.65	1.78838e+06	1.77569e+06	1.13078e+06	2.70948e+06	2.69643e+06	2.4801e+06	2	0.15	41.9195
	[K].AYEKPPEKK.[E]		1	1	5	Q9CXY6	Q9CXY6 [357-365]		1	1089.59	808283	342666	769282	2.01118e+06	1.23477e+06	549140	3	-1.95	6.2114
	[R].NQDLAPNSAEQASILSLVTK.[I]		1	1	2	Q9CXY6	Q9CXY6 [61-80]		0	2099.1				282839	286490	327238	3	-0.41	55.1909
	[R].VKPAPDETSFSEALLKR.[N]		1	1	2	Q9CXY6	Q9CXY6 [44-60]		1	1888.02	246060	220669	173649	417734	353076	305960	3	1.3	41.988
	[K].AYEKPPEK.[K]		1	1	3	Q9CXY6	Q9CXY6 [357-364]		0	961.499	231912	188922	211447	221030	198862	176019	2	1.93	7.7799
E9QNN1	RNA helicase OS=Mus musculus OX=10090 GN=Dhx9 PE=1 SV=1	3	5	9	5	1384	149.6	6.83	1.0969e+06	956383	826047	1.84637e+06	1.65077e+06	1.80454e+06
	Annotated Sequence	Modifications	# Protein Groups	# Proteins	# PSMs	Master Protein Accessions	Positions in Master Proteins	Modifications in Master Proteins	# Missed Cleavages	Theo. MH+ [Da]	Abundance: F1: Sample, IgG1	Abundance: F2: Sample, IgG2	Abundance: F3: Sample, IgG3	Abundance: F4: Sample, IP1	Abundance: F5: Sample, IP2	Abundance: F6: Sample, IP3	Charge (by Search Engine): Sequest HT	DeltaM [ppm] (by Search Engine): Sequest HT	RT [min] (by Search Engine): Sequest HT
	[K].LAAQSCALSLVR.[Q]	1xCarbamidomethyl [C6]	1	5	5	E9QNN1	E9QNN1 [240-251]		0	1288.7	222818	204260	141937	370779	356625	339583	2	0.32	42.4742
	[R].DFVNYLVR.[I]		1	5	1	E9QNN1	E9QNN1 [64-71]		0	1025.54	264004	243103	176820	499087	453486	416716	2	-1.7	50.8385
	[K].YTQVGPDHNR.[SW]		1	6	1	E9QNN1	E9QNN1 [203-212]		0	1186.56	77308.8			129274		165932	3	-2.44	10.7951
	[R].LNQYFQK.[E]		1	6	1	E9QNN1	E9QNN1 [188-194]		0	940.489	194830	234159	209203	306305	368045	415014	2	-0.73	25.9548
	[K].ILTTEGR.[N]		1	3	1	E9QNN1	E9QNN1 [1015-1021]		0	789.446	337936	274861	298087	540927	472617	467293	2	-1.14	13.562
P68372	Tubulin beta-4B chain OS=Mus musculus OX=10090 GN=Tubb4b PE=1 SV=1	24	10	113	2	445	49.8	4.89	1.15627e+07	1.35742e+07	9.60028e+06	1.64887e+07	1.50359e+07	1.70015e+07
	Annotated Sequence	Modifications	# Protein Groups	# Proteins	# PSMs	Master Protein Accessions	Positions in Master Proteins	Modifications in Master Proteins	# Missed Cleavages	Theo. MH+ [Da]	Abundance: F1: Sample, IgG1	Abundance: F2: Sample, IgG2	Abundance: F3: Sample, IgG3	Abundance: F4: Sample, IP1	Abundance: F5: Sample, IP2	Abundance: F6: Sample, IP3	Charge (by Search Engine): Sequest HT	DeltaM [ppm] (by Search Engine): Sequest HT	RT [min] (by Search Engine): Sequest HT
	[R].INVYYNEATGGK.[Y]		1	1	6	P68372	P68372 [47-58]		0	1328.65	3.47037e+06	3.5544e+06	2873487	4315507	4.13009e+06	3.71822e+06	2	0.4	33.82
	[K].LAVNMVPFPR.[L]	1xOxidation [M5]	2	8	7	P99024; P68372	P99024 [253-262]; P68372 [253-262]		0	1159.63	497440	551576	372536	710054	655802	655995	2	0.33	44.1445
	[R].YLTVAAVFR.[G]		2	3	4	P99024; P68372	P99024 [310-318]; P68372 [310-318]		0	1039.59	1.68556e+06	1.61279e+06	1.11002e+06	3.22437e+06	3.09377e+06	3265831	2	-1.06	50.9176
	[K].TAVCDIPPR.[G]	1xCarbamidomethyl [C4]	2	5	32	P99024; P68372	P99024 [351-359]; P68372 [351-359]		0	1028.52	1.42101e+06	2.512e+06	1.46082e+06	2.3802e+06	1.86143e+06	2.00544e+06	2	1.06	23.1459
	[R].FPGQLNADLR.[K]		2	8	55	P99024; P68372	P99024 [242-251]; P68372 [242-251]		0	1130.6	3.40885e+06	4.01362e+06	2.63256e+06	3.53218e+06	3.11756e+06	4.94997e+06	2	-0.15	40.3413
	[K].NSSYFVEWIPNNVK.[TV]		2	7	1	P99024; P68372	P99024 [337-350]; P68372 [337-350]		0	1696.83	59009.1	69341	68114.1	816028	708351	937350	2	1.08	54.7399
	[K].EVDEQMLNVQNK.[N]		2	4	1	P99024; P68372	P99024 [325-336]; P68372 [325-336]		0	1446.69	139320	154603	100748	108319	106967	80115.5	2	1.31	34.8935
	[K].LAVNMVPFPR.[L]		2	8	1	P99024; P68372	P99024 [253-262]; P68372 [253-262]		0	1143.63	119360	130796	99991.1	134526	132426	115753	2	-0.09	50.2383
	[R].FPGQLNADLRK.[L]		2	8	4	P99024; P68372	P99024 [242-252]; P68372 [242-252]		1	1258.69	244549	248616	292872	417017	461146	460814	3	-1.85	34.5905
	[R].AVLVDLEPGTMDSVR.[S]	1xOxidation [M11]	1	2	1	P68372	P68372 [63-77]		0	1617.82	221122	202951	198824	370273	333967	352500	2	0.9	44.7554
	[R].EIVHLQAGQCGNQIGAK.[F]	1xCarbamidomethyl [C10]	2	7	2	P99024; P68372	P99024 [3-19]; P68372 [3-19]		0	1822.92	296136	523517	390310	480185	434417	459509	3	-0.07	32.61
O35129	Prohibitin-2 OS=Mus musculus OX=10090 GN=Phb2 PE=1 SV=1	10	3	13	3	299	33.3	9.83	386506	390914	333960	573809	590446	534595
	Annotated Sequence	Modifications	# Protein Groups	# Proteins	# PSMs	Master Protein Accessions	Positions in Master Proteins	Modifications in Master Proteins	# Missed Cleavages	Theo. MH+ [Da]	Abundance: F1: Sample, IgG1	Abundance: F2: Sample, IgG2	Abundance: F3: Sample, IgG3	Abundance: F4: Sample, IP1	Abundance: F5: Sample, IP2	Abundance: F6: Sample, IP3	Charge (by Search Engine): Sequest HT	DeltaM [ppm] (by Search Engine): Sequest HT	RT [min] (by Search Engine): Sequest HT
	[K].LLLGAGAVAYGVR.[E]		1	1	5	O35129	O35129 [25-37]		0	1259.75	79130.9	90016.5	57391.7	141675	151135	130824	2	1.26	48.4656
	[K].FNASQLITQR.[A]		1	3	7	O35129	O35129 [148-157]		0	1177.63	213279	208417	169427	241409	265893	229534	2	-1.67	42.5296
	[R].LGLDYEER.[V]		1	3	1	O35129	O35129 [124-131]		0	994.484	94095.8	92479.8	107142	190725	173418	174237	2	-0.95	34.2602
P62702	40S ribosomal protein S4, X isoform OS=Mus musculus OX=10090 GN=Rps4x PE=1 SV=2	12	4	11	4	263	29.6	10.15	1.54646e+06	1.48048e+06	1216185	2.32741e+06	2.44999e+06	2.40011e+06
	Annotated Sequence	Modifications	# Protein Groups	# Proteins	# PSMs	Master Protein Accessions	Positions in Master Proteins	Modifications in Master Proteins	# Missed Cleavages	Theo. MH+ [Da]	Abundance: F1: Sample, IgG1	Abundance: F2: Sample, IgG2	Abundance: F3: Sample, IgG3	Abundance: F4: Sample, IP1	Abundance: F5: Sample, IP2	Abundance: F6: Sample, IP3	Charge (by Search Engine): Sequest HT	DeltaM [ppm] (by Search Engine): Sequest HT	RT [min] (by Search Engine): Sequest HT
	[R].LSNIFVIGK.[G]		1	1	3	P62702	P62702 [222-230]		0	990.598	487972	528078	362274	913490	758161	946827	2	-1.54	47.5485
	[K].YALTGDEVK.[K]		1	1	1	P62702	P62702 [54-62]		0	995.504				166183	165228	159907	2	1.67	28.3931
	[R].IGVITNR.[E]		1	1	1	P62702	P62702 [192-198]		0	772.468	535158	420728	455140	742640	900219	802105	2	-3.21	20.7395
	[R].ITPEEAK.[Y]		1	1	6	P62702	P62702 [114-120]		0	787.42	523334	531672	398772	505095	626386	491271	2	-3.12	9.4127
Q9DAE2	RNA-binding motif protein, X-linked-like 2 OS=Mus musculus OX=10090 GN=Rbmxl2 PE=1 SV=1	8	3	6	2	385	41.9	10.27	888407	932746	763350	1.3118e+06	1.14367e+06	1.4119e+06
	Annotated Sequence	Modifications	# Protein Groups	# Proteins	# PSMs	Master Protein Accessions	Positions in Master Proteins	Modifications in Master Proteins	# Missed Cleavages	Theo. MH+ [Da]	Abundance: F1: Sample, IgG1	Abundance: F2: Sample, IgG2	Abundance: F3: Sample, IgG3	Abundance: F4: Sample, IP1	Abundance: F5: Sample, IP2	Abundance: F6: Sample, IP3	Charge (by Search Engine): Sequest HT	DeltaM [ppm] (by Search Engine): Sequest HT	RT [min] (by Search Engine): Sequest HT
	[R].DFAPSPR.[D]		1	1	2	Q9DAE2	Q9DAE2 [230-236]		0	789.389	829061	859053	681055	1.17555e+06	969273	1.24801e+06	2	-2.53	20.0853
	[-].MVEADRPGK.[L]	1xMet-loss+Acetyl [N-Term]	2	7	1	A0A2I3BRL8; Q9DAE2	A0A2I3BRL8 [1-9]; Q9DAE2 [1-9]	A0A2I3BRL8 1xMet-loss+Acetyl [N-Term]; Q9DAE2 1xMet-loss+Acetyl [N-Term]	0	913.474	7251303	7963828	4.74745e+06	6.93061e+06	7.41459e+06	5548729	2	-0.42	14.2766
	[-].MVEADRPGK.[L]	1xMet-loss [N-Term]	2	7	2	A0A2I3BRL8; Q9DAE2	A0A2I3BRL8 [1-9]; Q9DAE2 [1-9]	A0A2I3BRL8 1xMet-loss [N-Term]; Q9DAE2 1xMet-loss [N-Term]	0	871.463	265374	160505	302760	350327	186717	177252	2	0.55	5.8921
	[K].LFIGGLNLETDEK.[G]		1	1	1	Q9DAE2	Q9DAE2 [10-22]		0	1448.76	59345.4	73692.5	82295.8	136252	174395	163890	2	1.58	52.8899
Q8VDW0	ATP-dependent RNA helicase DDX39A OS=Mus musculus OX=10090 GN=Ddx39a PE=1 SV=1	11	5	20	5	427	49	5.68	1.46877e+06	1.39135e+06	1.13957e+06	2.3023e+06	2.28076e+06	2.3216e+06
	Annotated Sequence	Modifications	# Protein Groups	# Proteins	# PSMs	Master Protein Accessions	Positions in Master Proteins	Modifications in Master Proteins	# Missed Cleavages	Theo. MH+ [Da]	Abundance: F1: Sample, IgG1	Abundance: F2: Sample, IgG2	Abundance: F3: Sample, IgG3	Abundance: F4: Sample, IP1	Abundance: F5: Sample, IP2	Abundance: F6: Sample, IP3	Charge (by Search Engine): Sequest HT	DeltaM [ppm] (by Search Engine): Sequest HT	RT [min] (by Search Engine): Sequest HT
	[R].ILVATNLFGR.[G]		1	2	2	Q8VDW0	Q8VDW0 [339-348]		0	1103.66	499113	483749	308553	885099	849250	939138	2	-0.53	51.0438
	[K].GLAVTFVSDENDAK.[I]		1	1	2	Q8VDW0	Q8VDW0 [384-397]		0	1465.72			87490	175723	167757	194186	2	2.11	42.3736
	[R].DFLLKPELLR.[A]		1	3	2	Q8VDW0	Q8VDW0 [48-57]		0	1243.74	81626.8	72398.2	63558	146523	107475	109683	2	-0.09	52.192
	[R].ELAFQISK.[E]		1	4	6	Q8VDW0	Q8VDW0 [123-130]		0	935.52	372654	362606	310109	404423	572065	483529	2	-1.53	39.7214
	[R].DVQEIFR.[ML]		1	3	8	Q8VDW0	Q8VDW0 [209-215]		0	906.468	515376	472597	369857	690532	584216	595063	2	-0.99	38.9145
Q9ET01	Glycogen phosphorylase, liver form OS=Mus musculus OX=10090 GN=Pygl PE=1 SV=4	1	1	1	1	850	97.4	7.09	64776.3	66646.7	47721	99781.1	93911.3	107345
	Annotated Sequence	Modifications	# Protein Groups	# Proteins	# PSMs	Master Protein Accessions	Positions in Master Proteins	Modifications in Master Proteins	# Missed Cleavages	Theo. MH+ [Da]	Abundance: F1: Sample, IgG1	Abundance: F2: Sample, IgG2	Abundance: F3: Sample, IgG3	Abundance: F4: Sample, IP1	Abundance: F5: Sample, IP2	Abundance: F6: Sample, IP3	Charge (by Search Engine): Sequest HT	DeltaM [ppm] (by Search Engine): Sequest HT	RT [min] (by Search Engine): Sequest HT
	[KR].VIFLENYR.[V]		1	5	1	Q9ET01	Q9ET01 [643-650]		0	1053.57	64776.3	66646.7	47721	99781.1	93911.3	107345	2	-0.09	45.8839
Q61176	Arginase-1 OS=Mus musculus OX=10090 GN=Arg1 PE=1 SV=1	2	1	2	1	323	34.8	7.01	43965.3	32251.3	32335.1	74659.6	79750.4	71537.7
	Annotated Sequence	Modifications	# Protein Groups	# Proteins	# PSMs	Master Protein Accessions	Positions in Master Proteins	Modifications in Master Proteins	# Missed Cleavages	Theo. MH+ [Da]	Abundance: F1: Sample, IgG1	Abundance: F2: Sample, IgG2	Abundance: F3: Sample, IgG3	Abundance: F4: Sample, IP1	Abundance: F5: Sample, IP2	Abundance: F6: Sample, IP3	Charge (by Search Engine): Sequest HT	DeltaM [ppm] (by Search Engine): Sequest HT	RT [min] (by Search Engine): Sequest HT
	[K].DIVYIGLR.[D]		1	1	2	Q61176	Q61176 [173-180]		0	948.551	43965.3	32251.3	32335.1	74659.6	79750.4	71537.7	2	-0.5	47.0042
A0A075B5Q9	Immunoglobulin heavy variable 5-15 OS=Mus musculus OX=10090 GN=Ighv5-15 PE=4 SV=1	14	1	3	1	116	12.9	8.28	319531	338552	260449	507046	455319	464328
	Annotated Sequence	Modifications	# Protein Groups	# Proteins	# PSMs	Master Protein Accessions	Positions in Master Proteins	Modifications in Master Proteins	# Missed Cleavages	Theo. MH+ [Da]	Abundance: F1: Sample, IgG1	Abundance: F2: Sample, IgG2	Abundance: F3: Sample, IgG3	Abundance: F4: Sample, IP1	Abundance: F5: Sample, IP2	Abundance: F6: Sample, IP3	Charge (by Search Engine): Sequest HT	DeltaM [ppm] (by Search Engine): Sequest HT	RT [min] (by Search Engine): Sequest HT
	[K].LVESGGGLVQPGGSLK.[L]		1	4	3	A0A075B5Q9	A0A075B5Q9 [22-37]		0	1497.83	319531	338552	260449	507046	455319	464328	2	0.25	37.3222
A0A1Y7VJN6	Immunoglobulin heavy constant gamma 3 (Fragment) OS=Mus musculus OX=10090 GN=Ighg3 PE=4 SV=1	17	6	38	6	399	44	7.14	6.20944e+06	6.03837e+06	4896932	1.00752e+07	9.55266e+06	9.36598e+06
	Annotated Sequence	Modifications	# Protein Groups	# Proteins	# PSMs	Master Protein Accessions	Positions in Master Proteins	Modifications in Master Proteins	# Missed Cleavages	Theo. MH+ [Da]	Abundance: F1: Sample, IgG1	Abundance: F2: Sample, IgG2	Abundance: F3: Sample, IgG3	Abundance: F4: Sample, IP1	Abundance: F5: Sample, IP2	Abundance: F6: Sample, IP3	Charge (by Search Engine): Sequest HT	DeltaM [ppm] (by Search Engine): Sequest HT	RT [min] (by Search Engine): Sequest HT
	[K].WNYGALSSGVR.[T]		1	3	7	A0A1Y7VJN6	A0A1Y7VJN6 [41-51]		0	1209.6	1.17998e+06	1.16563e+06	811565	2.5098e+06	2.20466e+06	2.09798e+06	2	0.87	42.964
	[K].NTPPILDSDGTYFLYSK.[L]		1	3	2	A0A1Y7VJN6	A0A1Y7VJN6 [276-292]		0	1930.94	154156	188915	186952	591598	598324	588315	2	1.23	54.0741
	[R].AQTPQVYTIPPPR.[E]		1	3	16	A0A1Y7VJN6	A0A1Y7VJN6 [226-238]		0	1467.8	639511	656384	672311	728486	626336	706535	2	1.41	38.3764
	[R].NGELEQDYK.[N]		1	3	1	A0A1Y7VJN6	A0A1Y7VJN6 [267-275]		0	1095.5	209247		291654	325412	275243	345368	2	1.36	19.7406
	[K].GYFPEPVTVK.[W]		1	3	7	A0A1Y7VJN6	A0A1Y7VJN6 [31-40]		0	1136.6	2.42365e+06	2.41752e+06	1729361	3.4637e+06	3.37958e+06	3.30631e+06	2	-0.21	43.2446
	[K].ALPAPIER.[T]		1	3	5	A0A1Y7VJN6	A0A1Y7VJN6 [210-217]		0	866.509	1602895	1.60992e+06	1.20509e+06	2.45616e+06	2.46852e+06	2.32146e+06	2	-1.54	29.3871
Q9CQN1	Heat shock protein 75 kDa, mitochondrial OS=Mus musculus OX=10090 GN=Trap1 PE=1 SV=1	5	3	13	2	706	80.2	6.68	267180	303001	247649	373130	371868	358653
	Annotated Sequence	Modifications	# Protein Groups	# Proteins	# PSMs	Master Protein Accessions	Positions in Master Proteins	Modifications in Master Proteins	# Missed Cleavages	Theo. MH+ [Da]	Abundance: F1: Sample, IgG1	Abundance: F2: Sample, IgG2	Abundance: F3: Sample, IgG3	Abundance: F4: Sample, IP1	Abundance: F5: Sample, IP2	Abundance: F6: Sample, IP3	Charge (by Search Engine): Sequest HT	DeltaM [ppm] (by Search Engine): Sequest HT	RT [min] (by Search Engine): Sequest HT
	[R].GVVDSEDIPLNLSR.[E]		3	4	9	P07901; Q9CQN1; P11499	P07901 [388-401]; Q9CQN1 [391-404]; P11499 [379-392]		0	1513.79	2.69853e+06	2.7576e+06	1.90626e+06	2125367	2087402	2.3253e+06	2	0.45	47.8362
	[R].ELLQESALIR.[K]		1	1	7	Q9CQN1	Q9CQN1 [405-414]		0	1171.67	267180	255503	221299	307230	313040	295439	2	-0.58	44.7232
	[R].AQLLQPTLEINPR.[H]		1	1	1	Q9CQN1	Q9CQN1 [637-649]		0	1492.85		47498.2	26350.7	65900.5	58828	63214.2	2	-0.62	47.5246
P62889	60S ribosomal protein L30 OS=Mus musculus OX=10090 GN=Rpl30 PE=1 SV=2	10	1	3	1	115	12.8	9.63	149069	142761	103645	214448	242638	270706
	Annotated Sequence	Modifications	# Protein Groups	# Proteins	# PSMs	Master Protein Accessions	Positions in Master Proteins	Modifications in Master Proteins	# Missed Cleavages	Theo. MH+ [Da]	Abundance: F1: Sample, IgG1	Abundance: F2: Sample, IgG2	Abundance: F3: Sample, IgG3	Abundance: F4: Sample, IP1	Abundance: F5: Sample, IP2	Abundance: F6: Sample, IP3	Charge (by Search Engine): Sequest HT	DeltaM [ppm] (by Search Engine): Sequest HT	RT [min] (by Search Engine): Sequest HT
	[K].LVILANNCPALR.[K]	1xCarbamidomethyl [C8]	1	2	3	P62889	P62889 [45-56]		0	1353.77	149069	142761	103645	214448	242638	270706	2	3.61	44.8091
Q9WTX2	Interferon-inducible double-stranded RNA-dependent protein kinase activator A OS=Mus musculus OX=10090 GN=Prkra PE=1 SV=1	3	1	1	1	313	34.3	8.43	132339	135999	86929.4	214181	232942	198167
	Annotated Sequence	Modifications	# Protein Groups	# Proteins	# PSMs	Master Protein Accessions	Positions in Master Proteins	Modifications in Master Proteins	# Missed Cleavages	Theo. MH+ [Da]	Abundance: F1: Sample, IgG1	Abundance: F2: Sample, IgG2	Abundance: F3: Sample, IgG3	Abundance: F4: Sample, IP1	Abundance: F5: Sample, IP2	Abundance: F6: Sample, IP3	Charge (by Search Engine): Sequest HT	DeltaM [ppm] (by Search Engine): Sequest HT	RT [min] (by Search Engine): Sequest HT
	[R].AAEAAINILK.[A]		1	1	1	Q9WTX2	Q9WTX2 [91-100]		0	1013.6	132339	135999	86929.4	214181	232942	198167	2	-3.76	39.87
P62827	GTP-binding nuclear protein Ran OS=Mus musculus OX=10090 GN=Ran PE=1 SV=3	15	3	20	3	216	24.4	7.49	2.84967e+06	2.9627e+06	2.45737e+06	4.64124e+06	4.01165e+06	4.02431e+06
	Annotated Sequence	Modifications	# Protein Groups	# Proteins	# PSMs	Master Protein Accessions	Positions in Master Proteins	Modifications in Master Proteins	# Missed Cleavages	Theo. MH+ [Da]	Abundance: F1: Sample, IgG1	Abundance: F2: Sample, IgG2	Abundance: F3: Sample, IgG3	Abundance: F4: Sample, IP1	Abundance: F5: Sample, IP2	Abundance: F6: Sample, IP3	Charge (by Search Engine): Sequest HT	DeltaM [ppm] (by Search Engine): Sequest HT	RT [min] (by Search Engine): Sequest HT
	[K].LVLVGDGGTGK.[T]		1	2	7	P62827	P62827 [13-23]		0	1015.58	1.60602e+06	1.74076e+06	1.43653e+06	3.04156e+06	2.66789e+06	2702874	2	0.5	30.1685
	[K].NLQYYDISAK.[S]		1	2	9	P62827	P62827 [143-152]		0	1214.61	984041	937136	724298	1.17647e+06	1.00294e+06	975644	2	-0.71	38.5205
	[-].MAAQGEPQVQFK.[VL]	1xMet-loss+Acetyl [N-Term]	1	2	4	P62827	P62827 [1-12]	P62827 1xMet-loss+Acetyl [N-Term]	0	1244.63	259607	284807	296541	423210	340813	345796	2	-2.88	37.7673
Q8VHM5	Heterogeneous nuclear ribonucleoprotein R OS=Mus musculus OX=10090 GN=Hnrnpr PE=1 SV=1	26	18	113	14	632	70.8	8.13	3.69537e+07	3.61194e+07	2.74804e+07	6.08716e+07	5.70925e+07	5.96696e+07
	Annotated Sequence	Modifications	# Protein Groups	# Proteins	# PSMs	Master Protein Accessions	Positions in Master Proteins	Modifications in Master Proteins	# Missed Cleavages	Theo. MH+ [Da]	Abundance: F1: Sample, IgG1	Abundance: F2: Sample, IgG2	Abundance: F3: Sample, IgG3	Abundance: F4: Sample, IP1	Abundance: F5: Sample, IP2	Abundance: F6: Sample, IP3	Charge (by Search Engine): Sequest HT	DeltaM [ppm] (by Search Engine): Sequest HT	RT [min] (by Search Engine): Sequest HT
	[R].KADGYNQPDSK.[R]		1	2	3	Q8VHM5	Q8VHM5 [573-583]		1	1222.57	1.0294e+06	627572	386628	1.52615e+06	714888	526589	2	-0.31	6.7685
	[R].GYAFITFCGK.[E]	1xCarbamidomethyl [C8]	1	3	9	Q8VHM5	Q8VHM5 [207-216]		0	1163.56	750019	882405	645234	1417693	1.6085e+06	1.49552e+06	2	-0.39	49.8441
	[R].TGYTLDVTTGQR.[K]		2	12	6	Q8VHM5; G3V018	Q8VHM5 [134-145]; G3V018 [131-142]		0	1311.65	2.39878e+06	3.03582e+06	1.91602e+06	5292956	4974270	4962600	2	0.38	35.5444
	[K].TKENILEEFSK.[V]		1	3	3	Q8VHM5	Q8VHM5 [258-268]		1	1337.69	653547	651208	426509	972983	900703	920549	2	-0.4	42.8042
	[K].TLIEAGLPQK.[V]		1	4	10	Q8VHM5	Q8VHM5 [32-41]		0	1069.63	1.89278e+06	1.76962e+06	1.32566e+06	2.78909e+06	2.92363e+06	2978292	2	-0.48	36.7408
	[K].VQESTKGPDEAK.[I]		1	4	6	Q8VHM5	Q8VHM5 [115-126]		1	1288.64	2.17058e+06	1.85828e+06	1.28098e+06	3.0445e+06	2436634	3.0464e+06	2	-1.32	7.1249
	[K].SFSEFGKLER.[V]		1	2	6	Q8VHM5	Q8VHM5 [360-369]		1	1199.61	484182	561883	406518	1.21366e+06	1.0558e+06	878218	2	0.25	36.9587
	[R].STAYEDYYYHPPPR.[M]		1	2	10	Q8VHM5	Q8VHM5 [428-441]		0	1758.78	742850	736375	488686	1.34755e+06	1122663	982760	3	0.33	36.9122
	[K].ENILEEFSK.[V]		1	3	5	Q8VHM5	Q8VHM5 [260-268]		0	1108.55	719824	731972	570818	1.29357e+06	1.16495e+06	1.27453e+06	2	-0.77	50.6318
	[K].ESDLSHVQNK.[S]		1	2	12	Q8VHM5	Q8VHM5 [85-94]		0	1156.56	1.20179e+06	1.50013e+06	1.41947e+06	1327840	2.09517e+06	2.20758e+06	2	-0.47	10.4088
	[K].DYAFVHFEDR.[G]		1	2	7	Q8VHM5	Q8VHM5 [375-384]		0	1298.58	170416	175735	146471	338805	361384	323756	2	1.38	45.1068
	[K].VTEGLVDVILYHQPDDK.[K]		1	2	2	Q8VHM5	Q8VHM5 [269-285]		0	1941	107067	153540	119494	340988	335570	296388	3	1.24	53.3752
	[K].AGPIWDLR.[L]		2	10	1	Q8VHM5; G3V018	Q8VHM5 [188-195]; G3V018 [185-192]		0	927.505	3.48136e+06	3.21689e+06	2.03957e+06	9914383	10617981	9994149	2	-1.52	46.6139
	[R].LFVGSIPK.[SN]		2	8	15	Q8VHM5; G3V018	Q8VHM5 [248-255]; G3V018 [245-252]		0	860.524	8.78481e+06	1.01538e+07	7.61355e+06	15344353	1.67098e+07	1.74121e+07	2	-1.27	39.9596
	[K].ADGYNQPDSK.[R]		1	2	4	Q8VHM5	Q8VHM5 [574-583]		0	1094.47	335216	340781	340650	480920	542572	483411	2	0.5	9.7509
	[K].LCDSYEIRPGK.[H]	1xCarbamidomethyl [C2]	1	3	1	Q8VHM5	Q8VHM5 [225-235]		0	1337.65	349645	317586	321552	577145	529689	537766	3	-1.57	27.7211
	[K].EAAQEAVK.[L]		2	9	7	Q8VHM5; G3V018	Q8VHM5 [217-224]; G3V018 [214-221]		0	845.436	10183251	7.65868e+06	6.43934e+06	10819400	6479035	8482077	2	-1.19	6.679
	[K].SFSEFGK.[L]		1	2	6	Q8VHM5	Q8VHM5 [360-366]		0	801.378	1498204	1.74716e+06	1.59323e+06	2829600	2.51922e+06	2866938	2	-2.27	27.8236
D3Z720	Immunity-related GTPase family, cinema 1 OS=Mus musculus OX=10090 GN=Irgc1 PE=1 SV=1	14	6	33	6	463	50.5	5.62	1.55244e+06	1.67404e+06	1.26605e+06	1.90996e+06	2.58318e+06	2.46535e+06
	Annotated Sequence	Modifications	# Protein Groups	# Proteins	# PSMs	Master Protein Accessions	Positions in Master Proteins	Modifications in Master Proteins	# Missed Cleavages	Theo. MH+ [Da]	Abundance: F1: Sample, IgG1	Abundance: F2: Sample, IgG2	Abundance: F3: Sample, IgG3	Abundance: F4: Sample, IP1	Abundance: F5: Sample, IP2	Abundance: F6: Sample, IP3	Charge (by Search Engine): Sequest HT	DeltaM [ppm] (by Search Engine): Sequest HT	RT [min] (by Search Engine): Sequest HT
	[R].SFGLDDDSLAK.[L]		1	2	10	D3Z720	D3Z720 [302-312]		0	1167.55	277476	302299	202882	333032	437188	433781	2	-1.82	41.1618
	[R].SPLANEVSPETVLR.[L]		1	2	6	D3Z720	D3Z720 [330-343]		0	1511.81	256615	268078	197139	352334	385132	318117	2	2.01	45.3923
	[R].TAFESGDIPQAASR.[L]		1	3	2	D3Z720	D3Z720 [27-40]		0	1449.7	183423	149267	107858	236328	204984	232081	2	-3.22	35.1808
	[R].IFLVSNLSPTR.[Y]		1	2	4	D3Z720	D3Z720 [210-220]		0	1246.72	115555	162170	123337	210754	203724	202976	2	7.07	49.5856
	[K].SSLINALR.[EG]		1	4	6	D3Z720	D3Z720 [66-73]		0	873.515	346890	354524	278775	417421	479012	472652	2	-0.79	38.9004
	[K].LAEQVGK.[Q]		1	2	5	D3Z720	D3Z720 [313-319]		0	744.425	372484	437703	356057	360094	873142	805741	2	-3.56	10.0841
Q8CJI4	Testis-specific H1 histone OS=Mus musculus OX=10090 GN=H1-7 PE=2 SV=2	3	1	2	1	398	44.4	11.74	119392	107226	107120	199109	190092	164480
	Annotated Sequence	Modifications	# Protein Groups	# Proteins	# PSMs	Master Protein Accessions	Positions in Master Proteins	Modifications in Master Proteins	# Missed Cleavages	Theo. MH+ [Da]	Abundance: F1: Sample, IgG1	Abundance: F2: Sample, IgG2	Abundance: F3: Sample, IgG3	Abundance: F4: Sample, IP1	Abundance: F5: Sample, IP2	Abundance: F6: Sample, IP3	Charge (by Search Engine): Sequest HT	DeltaM [ppm] (by Search Engine): Sequest HT	RT [min] (by Search Engine): Sequest HT
	[R].VSGSDAAGYFR.[V]		1	1	2	Q8CJI4	Q8CJI4 [95-105]		0	1129.53	119392	107226	107120	199109	190092	164480	2	-0.12	34.1935
D3YTP8	U6 snRNA-associated Sm-like protein LSm4 (Fragment) OS=Mus musculus OX=10090 GN=Lsm4 PE=1 SV=8	8	1	2	1	96	11.1	8.88	827108	886061	747389	1.22526e+06	1.2577e+06	1.126e+06
	Annotated Sequence	Modifications	# Protein Groups	# Proteins	# PSMs	Master Protein Accessions	Positions in Master Proteins	Modifications in Master Proteins	# Missed Cleavages	Theo. MH+ [Da]	Abundance: F1: Sample, IgG1	Abundance: F2: Sample, IgG2	Abundance: F3: Sample, IgG3	Abundance: F4: Sample, IP1	Abundance: F5: Sample, IP2	Abundance: F6: Sample, IP3	Charge (by Search Engine): Sequest HT	DeltaM [ppm] (by Search Engine): Sequest HT	RT [min] (by Search Engine): Sequest HT
	[-].MLPLSLLK.[T]	1xMet-loss [N-Term]	1	4	2	D3YTP8	D3YTP8 [1-8]	D3YTP8 1xMet-loss [N-Term]	0	783.534	827108	886061	747389	1.22526e+06	1.2577e+06	1.126e+06	2	-2.71	45.0446
A0A140T8N1	Immunoglobulin kappa chain variable 1-88 (Fragment) OS=Mus musculus OX=10090 GN=Igkv1-88 PE=4 SV=2	17	2	10	2	120	13.2	8.02	9824552	9.64318e+06	8.90338e+06	14130354	15629742	1.45817e+07
	Annotated Sequence	Modifications	# Protein Groups	# Proteins	# PSMs	Master Protein Accessions	Positions in Master Proteins	Modifications in Master Proteins	# Missed Cleavages	Theo. MH+ [Da]	Abundance: F1: Sample, IgG1	Abundance: F2: Sample, IgG2	Abundance: F3: Sample, IgG3	Abundance: F4: Sample, IP1	Abundance: F5: Sample, IP2	Abundance: F6: Sample, IP3	Charge (by Search Engine): Sequest HT	DeltaM [ppm] (by Search Engine): Sequest HT	RT [min] (by Search Engine): Sequest HT
	[R].FSGSGSGTDFTLK.[I]		1	9	6	A0A140T8N1	A0A140T8N1 [87-99]		0	1303.62	4631944	4969597	4.31434e+06	5924236	5768548	5.2626e+06	2	0.35	37.7109
	[R].FSGVPDR.[F]		1	6	4	A0A140T8N1	A0A140T8N1 [80-86]		0	777.389	5192608	4.67358e+06	4589044	8206118	9861194	9319111	2	-2.32	21.329
Q8R081	Heterogeneous nuclear ribonucleoprotein L OS=Mus musculus OX=10090 GN=Hnrnpl PE=1 SV=2	8	4	8	4	586	63.9	8.1	659898	773219	638774	844676	939255	921587
	Annotated Sequence	Modifications	# Protein Groups	# Proteins	# PSMs	Master Protein Accessions	Positions in Master Proteins	Modifications in Master Proteins	# Missed Cleavages	Theo. MH+ [Da]	Abundance: F1: Sample, IgG1	Abundance: F2: Sample, IgG2	Abundance: F3: Sample, IgG3	Abundance: F4: Sample, IP1	Abundance: F5: Sample, IP2	Abundance: F6: Sample, IP3	Charge (by Search Engine): Sequest HT	DeltaM [ppm] (by Search Engine): Sequest HT	RT [min] (by Search Engine): Sequest HT
	[R].SSSGLLEWDSK.[S]		1	3	1	Q8R081	Q8R081 [539-549]		0	1208.58				191910	188495	178852	2	1.43	43.6451
	[R].VFNVFCLYGNVEK.[V]	1xCarbamidomethyl [C6]	1	3	1	Q8R081	Q8R081 [396-408]		0	1588.78		16167	13790.3		57397.4	74721.4	2	1.23	56.6403
	[R].YYGGGNEGGR.[A]		1	2	5	Q8R081	Q8R081 [47-56]		0	1029.44	552073	599849	518411	517001	546791	524180	2	-2.11	11.7792
	[K].NPNGPYPYTLK.[L]		1	3	1	Q8R081	Q8R081 [566-576]		0	1263.64	107825	157204	106572	135765	146571	143833	2	0.72	36.1776
E9Q133	T-complex protein 1 subunit gamma OS=Mus musculus OX=10090 GN=Cct3 PE=1 SV=1	10	6	18	6	507	56.5	6.7	1.68487e+06	2.03575e+06	1.53034e+06	2.22837e+06	2.3948e+06	2.42402e+06
	Annotated Sequence	Modifications	# Protein Groups	# Proteins	# PSMs	Master Protein Accessions	Positions in Master Proteins	Modifications in Master Proteins	# Missed Cleavages	Theo. MH+ [Da]	Abundance: F1: Sample, IgG1	Abundance: F2: Sample, IgG2	Abundance: F3: Sample, IgG3	Abundance: F4: Sample, IP1	Abundance: F5: Sample, IP2	Abundance: F6: Sample, IP3	Charge (by Search Engine): Sequest HT	DeltaM [ppm] (by Search Engine): Sequest HT	RT [min] (by Search Engine): Sequest HT
	[K].TAVETAVLLLR.[I]		1	2	1	E9Q133	E9Q133 [470-480]		0	1185.72	426069	454117	283612	412827	537405	534557	2	-0.01	53.1784
	[R].AVAQALEVIPR.[T]		1	3	7	E9Q133	E9Q133 [401-411]		0	1166.69	651368	888222	570937	878900	925947	918295	2	0.21	44.5162
	[R].IVLLDSSLEYK.[K]		1	3	2	E9Q133	E9Q133 [200-210]		0	1279.71	216445	239902	195812	317033	342737	360471	2	-1.99	49.4536
	[K].VQSGNINAAK.[IT]		1	3	2	E9Q133	E9Q133 [22-31]		0	1001.54	276733	240545	246748	208621	242363	244965	2	-0.85	9.6124
	[R].KVQSGNINAAK.[IT]		1	3	3	E9Q133	E9Q133 [21-31]		1	1129.63			91943.7	234606	167757	211366	2	-0.59	6.9298
	[K].ACTILLR.[G]	1xCarbamidomethyl [C2]	1	4	3	E9Q133	E9Q133 [333-339]		0	846.487	114252	212968	141286	176379	178596	154370	2	0.88	32.2705
A0A5F8MPH2	CUGBP, Elav-like family member 5 OS=Mus musculus OX=10090 GN=Celf5 PE=1 SV=1	5	1	2	1	446	48.2	8.34	873734	797241	519712	1496699	1.67823e+06	1.4684e+06
	Annotated Sequence	Modifications	# Protein Groups	# Proteins	# PSMs	Master Protein Accessions	Positions in Master Proteins	Modifications in Master Proteins	# Missed Cleavages	Theo. MH+ [Da]	Abundance: F1: Sample, IgG1	Abundance: F2: Sample, IgG2	Abundance: F3: Sample, IgG3	Abundance: F4: Sample, IP1	Abundance: F5: Sample, IP2	Abundance: F6: Sample, IP3	Charge (by Search Engine): Sequest HT	DeltaM [ppm] (by Search Engine): Sequest HT	RT [min] (by Search Engine): Sequest HT
	[K].TLPGMARPIQVKPADSESRGGR.[D]		1	2	2	A0A5F8MPH2	A0A5F8MPH2 [73-94]		1	2323.23	873734	797241	519712	1496699	1.67823e+06	1.4684e+06	3	5.83	45.9981
Q9CXW4	60S ribosomal protein L11 OS=Mus musculus OX=10090 GN=Rpl11 PE=1 SV=4	13	2	11	2	178	20.2	9.6	620670	594510	437722	1.06004e+06	997869	1.06929e+06
	Annotated Sequence	Modifications	# Protein Groups	# Proteins	# PSMs	Master Protein Accessions	Positions in Master Proteins	Modifications in Master Proteins	# Missed Cleavages	Theo. MH+ [Da]	Abundance: F1: Sample, IgG1	Abundance: F2: Sample, IgG2	Abundance: F3: Sample, IgG3	Abundance: F4: Sample, IP1	Abundance: F5: Sample, IP2	Abundance: F6: Sample, IP3	Charge (by Search Engine): Sequest HT	DeltaM [ppm] (by Search Engine): Sequest HT	RT [min] (by Search Engine): Sequest HT
	[K].YDGIILPGK.[-]		1	1	7	Q9CXW4	Q9CXW4 [170-178]		0	975.551	395760	375213	289571	615553	573555	619867	2	-0.63	40.6594
	[K].VLEQLTGQTPVFSK.[A]		1	2	4	Q9CXW4	Q9CXW4 [39-52]		0	1546.85	224910	219297	148151	444487	424314	449420	2	0.58	46.1213
Q922G7	Tektin-2 OS=Mus musculus OX=10090 GN=Tekt2 PE=1 SV=1	5	2	9	2	430	50.3	6.32	240811	284673	199422	358124	389539	322713
	Annotated Sequence	Modifications	# Protein Groups	# Proteins	# PSMs	Master Protein Accessions	Positions in Master Proteins	Modifications in Master Proteins	# Missed Cleavages	Theo. MH+ [Da]	Abundance: F1: Sample, IgG1	Abundance: F2: Sample, IgG2	Abundance: F3: Sample, IgG3	Abundance: F4: Sample, IP1	Abundance: F5: Sample, IP2	Abundance: F6: Sample, IP3	Charge (by Search Engine): Sequest HT	DeltaM [ppm] (by Search Engine): Sequest HT	RT [min] (by Search Engine): Sequest HT
	[K].FVPQVDTFTR.[T]		1	1	4	Q922G7	Q922G7 [404-413]		0	1209.63	137231	133870	106171	185044	212312	173232	2	2.92	42.8234
	[-].MATLSFKPSER.[Y]	1xMet-loss+Acetyl [N-Term]	1	3	5	Q922G7	Q922G7 [1-11]	Q922G7 1xMet-loss+Acetyl [N-Term]	0	1177.62	103580	150804	93251.1	173080	177227	149480	2	5.44	37.5165
Q922Q8	Leucine-rich repeat-containing protein 59 OS=Mus musculus OX=10090 GN=Lrrc59 PE=1 SV=1	3	1	1	1	307	34.9	9.52	82543.9	89227.6	74485.2	107658	128051	132410
	Annotated Sequence	Modifications	# Protein Groups	# Proteins	# PSMs	Master Protein Accessions	Positions in Master Proteins	Modifications in Master Proteins	# Missed Cleavages	Theo. MH+ [Da]	Abundance: F1: Sample, IgG1	Abundance: F2: Sample, IgG2	Abundance: F3: Sample, IgG3	Abundance: F4: Sample, IP1	Abundance: F5: Sample, IP2	Abundance: F6: Sample, IP3	Charge (by Search Engine): Sequest HT	DeltaM [ppm] (by Search Engine): Sequest HT	RT [min] (by Search Engine): Sequest HT
	[K].LQQLPADFGR.[L]		1	1	1	Q922Q8	Q922Q8 [74-83]		0	1144.61	82543.9	89227.6	74485.2	107658	128051	132410	2	1.65	39.5557
G3V018	Heterogeneous nuclear ribonucleoprotein Q OS=Mus musculus OX=10090 GN=Syncrip PE=1 SV=1	22	14	81	10	588	65.7	8.6	6.3262e+06	6.34179e+06	5.18917e+06	1.02206e+07	9.72212e+06	1.02153e+07
	Annotated Sequence	Modifications	# Protein Groups	# Proteins	# PSMs	Master Protein Accessions	Positions in Master Proteins	Modifications in Master Proteins	# Missed Cleavages	Theo. MH+ [Da]	Abundance: F1: Sample, IgG1	Abundance: F2: Sample, IgG2	Abundance: F3: Sample, IgG3	Abundance: F4: Sample, IP1	Abundance: F5: Sample, IP2	Abundance: F6: Sample, IP3	Charge (by Search Engine): Sequest HT	DeltaM [ppm] (by Search Engine): Sequest HT	RT [min] (by Search Engine): Sequest HT
	[R].NLANTVTEEILEK.[S]		1	6	7	G3V018	G3V018 [309-321]		0	1473.78	535666	662592	593906	1.78673e+06	1.57072e+06	1.81816e+06	2	0.95	53.8575
	[K].LYNNHEIR.[S]		1	5	11	G3V018	G3V018 [222-229]		0	1058.54	1.27273e+06	1.10313e+06	812278	1.80133e+06	1.92221e+06	1.96633e+06	2	-0.11	14.4852
	[R].GYAFVTFCTK.[E]	1xCarbamidomethyl [C8]	1	6	3	G3V018	G3V018 [204-213]		0	1193.57	231843	243807	173789	456883	419463	496018	2	-0.25	47.3543
	[K].VADSSKGPDEAK.[I]		1	8	6	G3V018	G3V018 [112-123]		1	1203.59	1.05657e+06	832073	867299	1.52881e+06	1.05326e+06	1.12789e+06	3	-1.56	6.2607
	[R].TGYTLDVTTGQR.[K]		2	12	6	Q8VHM5; G3V018	Q8VHM5 [134-145]; G3V018 [131-142]		0	1311.65	2.39878e+06	3.03582e+06	1.91602e+06	5292956	4974270	4962600	2	0.38	35.5444
	[K].TKEQILEEFSK.[V]		1	5	5	G3V018	G3V018 [255-265]		1	1351.71	483255	543912	235259	793213	610703	548867	2	0.47	39.2741
	[K].EQILEEFSK.[V]		1	5	5	G3V018	G3V018 [257-265]		0	1122.57	620667	669844	435548	1.10483e+06	1052666	1126685	2	-0.91	43.3667
	[K].DSDLSHVQNK.[S]		1	7	6	G3V018	G3V018 [82-91]		0	1142.54	1.06278e+06	1.12913e+06	964626	1.09037e+06	1.41722e+06	1.43394e+06	2	-2.29	11.2153
	[R].KADGYNQPDTK.[R]		1	2	3	G3V018	G3V018 [531-541]		1	1236.59	235047	177830	201511	265151	326051	265148	2	0.8	7.584
	[K].AGPIWDLR.[L]		2	10	1	Q8VHM5; G3V018	Q8VHM5 [188-195]; G3V018 [185-192]		0	927.505	3.48136e+06	3.21689e+06	2.03957e+06	9914383	10617981	9994149	2	-1.52	46.6139
	[R].LFVGSIPK.[SN]		2	8	15	Q8VHM5; G3V018	Q8VHM5 [248-255]; G3V018 [245-252]		0	860.524	8.78481e+06	1.01538e+07	7.61355e+06	15344353	1.67098e+07	1.74121e+07	2	-1.27	39.9596
	[K].EAAQEAVK.[L]		2	9	7	Q8VHM5; G3V018	Q8VHM5 [217-224]; G3V018 [214-221]		0	845.436	10183251	7.65868e+06	6.43934e+06	10819400	6479035	8482077	2	-1.19	6.679
	[K].SFSQFGK.[L]		1	6	5	G3V018	G3V018 [322-328]		0	800.394	827638	979477	904955	1.39331e+06	1.34982e+06	1.43223e+06	2	-0.05	24.6074
	[K].DYAFIHFDER.[D]		1	6	1	G3V018	G3V018 [337-346]		0	1312.6							2	-0.19	48.5306
P00405	Cytochrome c oxidase subunit 2 OS=Mus musculus OX=10090 GN=Mtco2 PE=1 SV=1	3	1	1	1	227	26	4.73	594733	639754	457832	1.18619e+06	891086	778144
	Annotated Sequence	Modifications	# Protein Groups	# Proteins	# PSMs	Master Protein Accessions	Positions in Master Proteins	Modifications in Master Proteins	# Missed Cleavages	Theo. MH+ [Da]	Abundance: F1: Sample, IgG1	Abundance: F2: Sample, IgG2	Abundance: F3: Sample, IgG3	Abundance: F4: Sample, IP1	Abundance: F5: Sample, IP2	Abundance: F6: Sample, IP3	Charge (by Search Engine): Sequest HT	DeltaM [ppm] (by Search Engine): Sequest HT	RT [min] (by Search Engine): Sequest HT
	[R].LLEVDNR.[V]		1	1	1	P00405	P00405 [135-141]		0	858.468	594733	639754	457832	1.18619e+06	891086	778144	2	0.95	23.376
B2RUI1	Zinc finger protein 551 OS=Mus musculus OX=10090 GN=Znf551 PE=2 SV=2	1	1	10	1	696	79.7	8.05	722144	693937	581269	1.29196e+06	1.17057e+06	1.10252e+06
	Annotated Sequence	Modifications	# Protein Groups	# Proteins	# PSMs	Master Protein Accessions	Positions in Master Proteins	Modifications in Master Proteins	# Missed Cleavages	Theo. MH+ [Da]	Abundance: F1: Sample, IgG1	Abundance: F2: Sample, IgG2	Abundance: F3: Sample, IgG3	Abundance: F4: Sample, IP1	Abundance: F5: Sample, IP2	Abundance: F6: Sample, IP3	Charge (by Search Engine): Sequest HT	DeltaM [ppm] (by Search Engine): Sequest HT	RT [min] (by Search Engine): Sequest HT
	[R].QFSNLIR.[H]		1	1	10	B2RUI1	B2RUI1 [488-494]		0	877.489	722144	693937	581269	1.29196e+06	1.17057e+06	1.10252e+06	2	-2.15	41.7889
Q9EQH3	Vacuolar protein sorting-associated protein 35 OS=Mus musculus OX=10090 GN=Vps35 PE=1 SV=1	1	1	5	1	796	91.7	5.44	176269	208033	182220	263448	222615	240093
	Annotated Sequence	Modifications	# Protein Groups	# Proteins	# PSMs	Master Protein Accessions	Positions in Master Proteins	Modifications in Master Proteins	# Missed Cleavages	Theo. MH+ [Da]	Abundance: F1: Sample, IgG1	Abundance: F2: Sample, IgG2	Abundance: F3: Sample, IgG3	Abundance: F4: Sample, IP1	Abundance: F5: Sample, IP2	Abundance: F6: Sample, IP3	Charge (by Search Engine): Sequest HT	DeltaM [ppm] (by Search Engine): Sequest HT	RT [min] (by Search Engine): Sequest HT
	[R].ILVGTNLVR.[L]		1	1	5	Q9EQH3	Q9EQH3 [218-226]		0	984.62	176269	208033	182220	263448	222615	240093	2	-0.49	40.1193
A0A075B5V1	Immunoglobulin heavy variable 1-31 OS=Mus musculus OX=10090 GN=Ighv1-31 PE=4 SV=1	53	5	36	2	98	11	8.73	1.86343e+07	1.8972e+07	1.34792e+07	3.21368e+07	3.24464e+07	2.87561e+07
	Annotated Sequence	Modifications	# Protein Groups	# Proteins	# PSMs	Master Protein Accessions	Positions in Master Proteins	Modifications in Master Proteins	# Missed Cleavages	Theo. MH+ [Da]	Abundance: F1: Sample, IgG1	Abundance: F2: Sample, IgG2	Abundance: F3: Sample, IgG3	Abundance: F4: Sample, IP1	Abundance: F5: Sample, IP2	Abundance: F6: Sample, IP3	Charge (by Search Engine): Sequest HT	DeltaM [ppm] (by Search Engine): Sequest HT	RT [min] (by Search Engine): Sequest HT
	[K].SSSTAYMELR.[S-]		3	10	5	A0A075B5V1; A0A075B5Y4; A0A0A6YXN4	A0A075B5V1 [75-84]; A0A075B5Y4 [94-103]; A0A0A6YXN4 [94-103]		0	1144.53	124102	124306	119401	329604	327300	399742	2	-0.02	33.917
	[RK].SLTSEDSAVYYCAR.[-G]	1xCarbamidomethyl [C12]	1	12	5	A0A075B5V1	A0A075B5V1 [85-98]		0	1621.72	1.34083e+06	1.56754e+06	1.56379e+06	2.95623e+06	2.37243e+06	2.58314e+06	2	0.52	37.8651
	[K].ATLTVDK.[S]		4	33	20	A0A075B5Y1; P06329; A0A075B5V1; A0A0A6YXN4	A0A075B5Y1 [86-92]; P06329 [68-74]; A0A075B5V1 [68-74]; A0A0A6YXN4 [87-93]		0	747.425	1.59085e+07	15999440	10756802	2.63634e+07	2.74739e+07	2.38984e+07	1	-0.14	13.9172
	[-].EVQLQQSGPELVKPGASVK.[IM]		1	5	3	A0A075B5V1	A0A075B5V1 [1-19]		0	1994.09	1.00049e+06	968912	783768	2.22187e+06	1.79234e+06	2.27456e+06	3	1.46	36.8996
	[K].GKATLTVDK.[S]		3	24	3	A0A075B5Y1; A0A075B5V1; A0A0A6YXN4	A0A075B5Y1 [84-92]; A0A075B5V1 [66-74]; A0A0A6YXN4 [85-93]		1	932.541	384474	436098	374881	595225	807754		2	-0.25	10.435
P14148	60S ribosomal protein L7 OS=Mus musculus OX=10090 GN=Rpl7 PE=1 SV=2	13	3	12	3	270	31.4	10.89	879147	836139	615004	1.53975e+06	1.46904e+06	1.5389e+06
	Annotated Sequence	Modifications	# Protein Groups	# Proteins	# PSMs	Master Protein Accessions	Positions in Master Proteins	Modifications in Master Proteins	# Missed Cleavages	Theo. MH+ [Da]	Abundance: F1: Sample, IgG1	Abundance: F2: Sample, IgG2	Abundance: F3: Sample, IgG3	Abundance: F4: Sample, IP1	Abundance: F5: Sample, IP2	Abundance: F6: Sample, IP3	Charge (by Search Engine): Sequest HT	DeltaM [ppm] (by Search Engine): Sequest HT	RT [min] (by Search Engine): Sequest HT
	[R].IALTDNSLIAR.[S]		1	2	7	P14148	P14148 [189-199]		0	1186.68	576830	587908	405671	1.11086e+06	1.05164e+06	1.15367e+06	2	0.1	43.1538
	[R].IVEPYIAWGYPNLK.[S]		1	2	2	P14148	P14148 [157-170]		0	1662.89				78727.8	64528.1	81378.7	2	3.9	55.3169
	[K].VATVPGTLK.[K]		1	2	3	P14148	P14148 [11-19]		0	885.54	302317	248230	209332	350159	352872	303852	2	-0.56	24.3422
O70325	Phospholipid hydroperoxide glutathione peroxidase OS=Mus musculus OX=10090 GN=Gpx4 PE=1 SV=4	11	2	11	2	197	22.2	8.46	766438	828562	669047	1.19109e+06	1.17865e+06	1186087
	Annotated Sequence	Modifications	# Protein Groups	# Proteins	# PSMs	Master Protein Accessions	Positions in Master Proteins	Modifications in Master Proteins	# Missed Cleavages	Theo. MH+ [Da]	Abundance: F1: Sample, IgG1	Abundance: F2: Sample, IgG2	Abundance: F3: Sample, IgG3	Abundance: F4: Sample, IP1	Abundance: F5: Sample, IP2	Abundance: F6: Sample, IP3	Charge (by Search Engine): Sequest HT	DeltaM [ppm] (by Search Engine): Sequest HT	RT [min] (by Search Engine): Sequest HT
	[K].TDVNYTQLVDLHAR.[Y]		1	2	5	O70325	O70325 [76-89]		0	1644.83	156431	183017	141006	359259	361375	304713	3	0.69	45.501
	[R].YAECGLR.[I]	1xCarbamidomethyl [C4]	1	2	6	O70325	O70325 [90-96]		0	868.398	610008	645545	528041	831831	817276	881374	2	-1.49	17.6871
Q3THK7	GMP synthase [glutamine-hydrolyzing] OS=Mus musculus OX=10090 GN=Gmps PE=1 SV=2	1	1	1	1	693	76.7	6.73	145200	200170	141226	186936	218459	176510
	Annotated Sequence	Modifications	# Protein Groups	# Proteins	# PSMs	Master Protein Accessions	Positions in Master Proteins	Modifications in Master Proteins	# Missed Cleavages	Theo. MH+ [Da]	Abundance: F1: Sample, IgG1	Abundance: F2: Sample, IgG2	Abundance: F3: Sample, IgG3	Abundance: F4: Sample, IP1	Abundance: F5: Sample, IP2	Abundance: F6: Sample, IP3	Charge (by Search Engine): Sequest HT	DeltaM [ppm] (by Search Engine): Sequest HT	RT [min] (by Search Engine): Sequest HT
	[R].VVYIFGPPVK.[E]		1	1	1	Q3THK7	Q3THK7 [560-569]		0	1118.66	145200	200170	141226	186936	218459	176510	2	-1.08	49.0642
Q9WVA4	Transgelin-2 OS=Mus musculus OX=10090 GN=Tagln2 PE=1 SV=4	7	1	1	1	199	22.4	8.24	106527	90684.4	79169.9	258383	182022	134516
	Annotated Sequence	Modifications	# Protein Groups	# Proteins	# PSMs	Master Protein Accessions	Positions in Master Proteins	Modifications in Master Proteins	# Missed Cleavages	Theo. MH+ [Da]	Abundance: F1: Sample, IgG1	Abundance: F2: Sample, IgG2	Abundance: F3: Sample, IgG3	Abundance: F4: Sample, IP1	Abundance: F5: Sample, IP2	Abundance: F6: Sample, IP3	Charge (by Search Engine): Sequest HT	DeltaM [ppm] (by Search Engine): Sequest HT	RT [min] (by Search Engine): Sequest HT
	[R].DDGLFSGDPNWFPK.[K]		1	1	1	Q9WVA4	Q9WVA4 [140-153]		0	1594.72	106527	90684.4	79169.9	258383	182022	134516	2	0.76	56.5736
Q8BMS1	Trifunctional enzyme subunit alpha, mitochondrial OS=Mus musculus OX=10090 GN=Hadha PE=1 SV=1	9	6	13	6	763	82.6	9.14	1.21619e+06	1.41332e+06	1.00809e+06	1.80852e+06	1.86453e+06	2.01723e+06
	Annotated Sequence	Modifications	# Protein Groups	# Proteins	# PSMs	Master Protein Accessions	Positions in Master Proteins	Modifications in Master Proteins	# Missed Cleavages	Theo. MH+ [Da]	Abundance: F1: Sample, IgG1	Abundance: F2: Sample, IgG2	Abundance: F3: Sample, IgG3	Abundance: F4: Sample, IP1	Abundance: F5: Sample, IP2	Abundance: F6: Sample, IP3	Charge (by Search Engine): Sequest HT	DeltaM [ppm] (by Search Engine): Sequest HT	RT [min] (by Search Engine): Sequest HT
	[R].ILQEGVDPK.[K]		1	1	2	Q8BMS1	Q8BMS1 [561-569]		0	998.552	233479	230879	176778	333271	396547	356009	2	-1.67	22.1328
	[K].DTTASAVAVGLR.[Q]		1	1	4	Q8BMS1	Q8BMS1 [520-531]		0	1160.63	129700	177616	89273.9	278431	308091	272562	2	-0.1	35.5878
	[K].FGELALTK.[E]		1	1	3	Q8BMS1	Q8BMS1 [327-334]		0	878.498	283076	373268	336597	347668	278634	425002	2	-2.1	38.2413
	[R].FGGGSVELLK.[Q]		1	1	2	Q8BMS1	Q8BMS1 [611-620]		0	1006.56	369843	407849	265752	565941	567847	652882	2	-1.57	40.6511
	[K].GFYIYQEGSK.[N]		1	1	1	Q8BMS1	Q8BMS1 [635-644]		0	1191.57	141995	148751	76848.6	165634	217102	190063	2	0.19	39.2167
	[K].AGLEQGSDAGYLAESQK.[F]		1	1	1	Q8BMS1	Q8BMS1 [310-326]		0	1723.81	58102.6	74953.7	62839	117579	96313.1	120712	2	-0.96	35.7858
Q8BG32	26S proteasome non-ATPase regulatory subunit 11 OS=Mus musculus OX=10090 GN=Psmd11 PE=1 SV=3	3	1	9	1	422	47.4	6.48	901519	1.09386e+06	816974	1.45632e+06	1.30788e+06	1.2691e+06
	Annotated Sequence	Modifications	# Protein Groups	# Proteins	# PSMs	Master Protein Accessions	Positions in Master Proteins	Modifications in Master Proteins	# Missed Cleavages	Theo. MH+ [Da]	Abundance: F1: Sample, IgG1	Abundance: F2: Sample, IgG2	Abundance: F3: Sample, IgG3	Abundance: F4: Sample, IP1	Abundance: F5: Sample, IP2	Abundance: F6: Sample, IP3	Charge (by Search Engine): Sequest HT	DeltaM [ppm] (by Search Engine): Sequest HT	RT [min] (by Search Engine): Sequest HT
	[-].MAAAAVVEFQR.[A]	1xMet-loss+Acetyl [N-Term]	1	3	4	Q8BG32	Q8BG32 [1-11]	Q8BG32 1xMet-loss+Acetyl [N-Term]	0	1103.58	69250.6	92629.8	54547.2	68262.3	87679.5	67762.2	2	0.36	48.3076
	[-].MAAAAVVEFQR.[A]	1xMet-loss [N-Term]	1	3	5	Q8BG32	Q8BG32 [1-11]	Q8BG32 1xMet-loss [N-Term]	0	1061.57	832268	1.00123e+06	762427	1.38806e+06	1.2202e+06	1.20134e+06	2	0.84	35.7673
A0A1D5RME4	60S ribosomal protein L18a (Fragment) OS=Mus musculus OX=10090 GN=Rpl18a PE=1 SV=1	7	1	1	1	123	14.4	10.61	83159.1			313746	120649	259826
	Annotated Sequence	Modifications	# Protein Groups	# Proteins	# PSMs	Master Protein Accessions	Positions in Master Proteins	Modifications in Master Proteins	# Missed Cleavages	Theo. MH+ [Da]	Abundance: F1: Sample, IgG1	Abundance: F2: Sample, IgG2	Abundance: F3: Sample, IgG3	Abundance: F4: Sample, IP1	Abundance: F5: Sample, IP2	Abundance: F6: Sample, IP3	Charge (by Search Engine): Sequest HT	DeltaM [ppm] (by Search Engine): Sequest HT	RT [min] (by Search Engine): Sequest HT
	[K].VEEIAAGK.[C]		1	4	1	A0A1D5RME4	A0A1D5RME4 [85-92]		0	816.446	83159.1			313746	120649	259826	2	0.14	12.3398
A0A2R8VHP3	Predicted pseudogene 5478 OS=Mus musculus OX=10090 GN=Gm5478 PE=1 SV=1	7	6	53	2	535	57.9	6.2	7.55302e+06	8.2689e+06	6.7908e+06	1.2182e+07	1.14129e+07	1.21421e+07
	Annotated Sequence	Modifications	# Protein Groups	# Proteins	# PSMs	Master Protein Accessions	Positions in Master Proteins	Modifications in Master Proteins	# Missed Cleavages	Theo. MH+ [Da]	Abundance: F1: Sample, IgG1	Abundance: F2: Sample, IgG2	Abundance: F3: Sample, IgG3	Abundance: F4: Sample, IP1	Abundance: F5: Sample, IP2	Abundance: F6: Sample, IP3	Charge (by Search Engine): Sequest HT	DeltaM [ppm] (by Search Engine): Sequest HT	RT [min] (by Search Engine): Sequest HT
	[KR].YEDEINKR.[TA]		6	11	12	Q3TTY5; P50446; P04104; P11679; A0A2R8VHP3; Q922U2	Q3TTY5 [289-296]; P50446 [242-249]; P04104 [278-285]; P11679 [185-192]; A0A2R8VHP3 [203-210]; Q922U2 [252-259]		1	1066.52	3.13383e+06	1.27722e+06	1.05356e+06	5.84095e+06	4.93873e+06	4.89576e+06	3	-2.81	12.3926
	[K].YEELQVTAGR.[H]		2	6	15	P50446; A0A2R8VHP3	P50446 [349-358]; A0A2R8VHP3 [310-319]		0	1165.58	410210	596354	420718	726252	829825	886906	2	-0.92	31.6505
	[R].TAAENEFVTVKK.[D]		1	1	4	A0A2R8VHP3	A0A2R8VHP3 [211-222]		1	1336.71	3.71817e+06	3.55718e+06	2.71967e+06	6.84988e+06	7.90854e+06	6.23545e+06	3	-1.91	31.1947
	[R].TAAENEFVTVK.[K]		1	1	3	A0A2R8VHP3	A0A2R8VHP3 [211-221]		0	1208.62	3.83485e+06	4711722	4.07114e+06	5332111	3504392	5.90663e+06	2	-0.14	38.297
	[KR].FASFIDK.[V]		8	21	17	Q3TTY5; P50446; P04104; Q6IME9; P11679; A0A2R8VHP3; Q3UV17; Q922U2	Q3TTY5 [210-216]; P50446 [163-169]; P04104 [199-205]; Q6IME9 [145-151]; P11679 [108-114]; A0A2R8VHP3 [124-130]; Q3UV17 [176-182]; Q922U2 [173-179]		0	827.43	7.10052e+06	7885245	6.08318e+06	12996427	11490927	10672229	2	-1.46	36.8788
	[KR].YEDEINK.[R]		6	11	2	Q3TTY5; P50446; P04104; P11679; A0A2R8VHP3; Q922U2	Q3TTY5 [289-295]; P50446 [242-248]; P04104 [278-284]; P11679 [185-191]; A0A2R8VHP3 [203-209]; Q922U2 [252-258]		0	910.415	383309	388694	313828	391595	327145	343598	2	-1.84	14.9507
Q9D051	Pyruvate dehydrogenase E1 component subunit beta, mitochondrial OS=Mus musculus OX=10090 GN=Pdhb PE=1 SV=1	3	1	4	1	359	38.9	6.87	117581	125409	93973.3	198311	177220	211477
	Annotated Sequence	Modifications	# Protein Groups	# Proteins	# PSMs	Master Protein Accessions	Positions in Master Proteins	Modifications in Master Proteins	# Missed Cleavages	Theo. MH+ [Da]	Abundance: F1: Sample, IgG1	Abundance: F2: Sample, IgG2	Abundance: F3: Sample, IgG3	Abundance: F4: Sample, IP1	Abundance: F5: Sample, IP2	Abundance: F6: Sample, IP3	Charge (by Search Engine): Sequest HT	DeltaM [ppm] (by Search Engine): Sequest HT	RT [min] (by Search Engine): Sequest HT
	[K].EGIECEVINLR.[T]	1xCarbamidomethyl [C5]	1	1	4	Q9D051	Q9D051 [259-269]		0	1331.66	117581	125409	93973.3	198311	177220	211477	2	0.13	47.0833
A0A075B5R5	Immunoglobulin heavy variable 4-1 (Fragment) OS=Mus musculus OX=10090 GN=Ighv4-1 PE=1 SV=7	34	3	20	2	116	12.9	8.9	1.23097e+06	1.37822e+06	1.09902e+06	1.99992e+06	1.99425e+06	1.81946e+06
	Annotated Sequence	Modifications	# Protein Groups	# Proteins	# PSMs	Master Protein Accessions	Positions in Master Proteins	Modifications in Master Proteins	# Missed Cleavages	Theo. MH+ [Da]	Abundance: F1: Sample, IgG1	Abundance: F2: Sample, IgG2	Abundance: F3: Sample, IgG3	Abundance: F4: Sample, IP1	Abundance: F5: Sample, IP2	Abundance: F6: Sample, IP3	Charge (by Search Engine): Sequest HT	DeltaM [ppm] (by Search Engine): Sequest HT	RT [min] (by Search Engine): Sequest HT
	[K].LSCAASGIDFSR.[Y]	1xCarbamidomethyl [C3]	1	1	14	A0A075B5R5	A0A075B5R5 [38-49]		0	1283.6	291246	402907	299892	401630	434832	351150	2	0	37.576
	[K].LLQSGGGLVQPGGSLK.[L]		1	1	3	A0A075B5R5	A0A075B5R5 [22-37]		0	1510.86	734297	792618	652778	1.29106e+06	1.22486e+06	1.17188e+06	2	1.76	39.559
	[KR].SEDTALYYCAR.[-LS]	1xCarbamidomethyl [C9]	2	12	3	P18524; A0A075B5R5	P18524 [107-117]; A0A075B5R5 [106-116]		0	1348.58	205424	182695	146354	307233	334558	296426	2	-0.88	34.2414
G3UXT7	RNA-binding protein FUS (Fragment) OS=Mus musculus OX=10090 GN=Fus PE=1 SV=1	35	6	51	4	130	14	8.97	5.83263e+06	6.95716e+06	5.46267e+06	8.49708e+06	8.56029e+06	9.30131e+06
	Annotated Sequence	Modifications	# Protein Groups	# Proteins	# PSMs	Master Protein Accessions	Positions in Master Proteins	Modifications in Master Proteins	# Missed Cleavages	Theo. MH+ [Da]	Abundance: F1: Sample, IgG1	Abundance: F2: Sample, IgG2	Abundance: F3: Sample, IgG3	Abundance: F4: Sample, IP1	Abundance: F5: Sample, IP2	Abundance: F6: Sample, IP3	Charge (by Search Engine): Sequest HT	DeltaM [ppm] (by Search Engine): Sequest HT	RT [min] (by Search Engine): Sequest HT
	[K].LKGEATVSFDDPPSAK.[A]		1	3	16	G3UXT7	G3UXT7 [24-39]		1	1661.84	1.91159e+06	2.34038e+06	1.35337e+06	2.1458e+06	2.46439e+06	3.02644e+06	3	0.17	33.2519
	[K].TGQPMINLYTDR.[E]	1xOxidation [M5]	1	3	4	G3UXT7	G3UXT7 [8-19]		0	1424.68	511837	491244	396483	432458	303933	455817	2	2.11	38.1934
	[K].GEATVSFDDPPSAK.[A]		2	5	13	G3UXT7; Q8BQ46	G3UXT7 [26-39]; Q8BQ46 [282-295]		0	1420.66	4.69218e+06	4626133	3.82308e+06	4344396	4769531	4.5221e+06	2	0.25	33.6607
	[K].AAIDWFDGK.[E]		2	5	6	G3UXT7; Q8BQ46	G3UXT7 [40-48]; Q8BQ46 [296-304]		0	1022.49	1.935e+06	1.82155e+06	1.36286e+06	5.25758e+06	5.64876e+06	5.38865e+06	2	-0.57	48.4697
	[K].AAIDWFDGKEFSGNPIK.[V]		1	3	8	G3UXT7	G3UXT7 [40-56]		1	1894.93	211027	284004	220816	2.32109e+06	2.2888e+06	2.54456e+06	3	0.56	53.4478
	[K].EFSGNPIK.[V]		1	3	4	G3UXT7	G3UXT7 [49-56]		0	891.457	3.19817e+06	3.84153e+06	3.492e+06	3.59772e+06	3.50317e+06	3274489	2	-1.63	24.4152
Q9JJW6	Aly/REF export factor 2 OS=Mus musculus OX=10090 GN=Alyref2 PE=1 SV=1	5	1	12	1	218	23.7	10.04	460576	537861	371191	664396	673294	885049
	Annotated Sequence	Modifications	# Protein Groups	# Proteins	# PSMs	Master Protein Accessions	Positions in Master Proteins	Modifications in Master Proteins	# Missed Cleavages	Theo. MH+ [Da]	Abundance: F1: Sample, IgG1	Abundance: F2: Sample, IgG2	Abundance: F3: Sample, IgG3	Abundance: F4: Sample, IP1	Abundance: F5: Sample, IP2	Abundance: F6: Sample, IP3	Charge (by Search Engine): Sequest HT	DeltaM [ppm] (by Search Engine): Sequest HT	RT [min] (by Search Engine): Sequest HT
	[R].SLGTADVHFER.[RK]		1	3	12	Q9JJW6	Q9JJW6 [114-124]		0	1231.61	460576	537861	371191	664396	673294	885049	3	-2.57	33.1328
Q922B2	Aspartate--tRNA ligase, cytoplasmic OS=Mus musculus OX=10090 GN=Dars1 PE=1 SV=2	7	4	14	4	501	57.1	6.49	824715	886059	723851	1.23489e+06	1.34455e+06	1.41088e+06
	Annotated Sequence	Modifications	# Protein Groups	# Proteins	# PSMs	Master Protein Accessions	Positions in Master Proteins	Modifications in Master Proteins	# Missed Cleavages	Theo. MH+ [Da]	Abundance: F1: Sample, IgG1	Abundance: F2: Sample, IgG2	Abundance: F3: Sample, IgG3	Abundance: F4: Sample, IP1	Abundance: F5: Sample, IP2	Abundance: F6: Sample, IP3	Charge (by Search Engine): Sequest HT	DeltaM [ppm] (by Search Engine): Sequest HT	RT [min] (by Search Engine): Sequest HT
	[K].IYVISLAEPR.[L]		1	1	9	Q922B2	Q922B2 [142-151]		0	1160.67	196290	219291	136837	330632	336066	340144	2	-0.68	48.4113
	[R].TSTSQAIFR.[L]		1	1	2	Q922B2	Q922B2 [189-197]		0	1010.53	242640	282226	200114	266987	367526	359343	2	-0.82	26.5913
	[K].QCFLVLR.[Q]	1xCarbamidomethyl [C2]	1	1	2	Q922B2	Q922B2 [75-81]		0	935.513	121257	114266	101614	216827	198931	212295	2	0.56	44.0983
	[K].FLEPTLR.[L]		1	1	1	Q922B2	Q922B2 [339-345]		0	875.499	264528	270277	285286	420444	442032	499096	2	-0.97	37.9959
Q6ZQ38	Cullin-associated NEDD8-dissociated protein 1 OS=Mus musculus OX=10090 GN=Cand1 PE=1 SV=2	7	8	26	8	1230	136.2	5.78	1.0746e+06	877302	665578	2.05504e+06	2.04438e+06	2.13019e+06
	Annotated Sequence	Modifications	# Protein Groups	# Proteins	# PSMs	Master Protein Accessions	Positions in Master Proteins	Modifications in Master Proteins	# Missed Cleavages	Theo. MH+ [Da]	Abundance: F1: Sample, IgG1	Abundance: F2: Sample, IgG2	Abundance: F3: Sample, IgG3	Abundance: F4: Sample, IP1	Abundance: F5: Sample, IP2	Abundance: F6: Sample, IP3	Charge (by Search Engine): Sequest HT	DeltaM [ppm] (by Search Engine): Sequest HT	RT [min] (by Search Engine): Sequest HT
	[-].MASASYHISNLLEK.[M]	1xMet-loss+Acetyl [N-Term]	1	1	3	Q6ZQ38	Q6ZQ38 [1-14]	Q6ZQ38 1xMet-loss+Acetyl [N-Term]	0	1474.75	191707	193520	159320	385096	398583	385905	2	0.12	48.2289
	[K].ITSEALLVTQQLVK.[V]		1	1	4	Q6ZQ38	Q6ZQ38 [535-548]		0	1542.91	53997.3	61904.9	55224.4	131519	142242	158795	2	1.7	52.6966
	[K].ALTLIAGSPLK.[I]		1	1	12	Q6ZQ38	Q6ZQ38 [631-641]		0	1083.68	229290	219079	139161	378778	441234	421906	2	-0.88	46.7045
	[R].TYIQCIAAISR.[Q]	1xCarbamidomethyl [C5]	1	1	3	Q6ZQ38	Q6ZQ38 [233-243]		0	1295.68	74256.7	65675.3	53645	236402	210916	213210	2	2.43	46.8199
	[K].TLEDPDLNVR.[R]		1	1	1	Q6ZQ38	Q6ZQ38 [1014-1023]		0	1171.6	63589	101264	80040.7	130755	143589	169294	2	0.37	35.8991
	[R].SSVVTAVK.[F]		1	1	1	Q6ZQ38	Q6ZQ38 [983-990]		0	790.467	181223	165282	124555	286436	292365	282603	2	-1.27	14.377
	[R].LTSAIAK.[Q]		1	2	1	Q6ZQ38	Q6ZQ38 [138-144]		0	703.435	218756			372412	286367	370437	2	-2.48	12.3317
	[K].GYLISGSSYAR.[S]		1	1	1	Q6ZQ38	Q6ZQ38 [972-982]		0	1173.59	61780.2	70577.2	53633.2	133638	129080	128045	2	-0.05	36.6671
A0A140T8P7	Immunoglobulin kappa variable 8-21 (Fragment) OS=Mus musculus OX=10090 GN=Igkv8-21 PE=1 SV=2	33	4	27	3	120	13.1	8.28	2.04884e+06	2.1328e+06	1.71041e+06	3.42709e+06	3.67752e+06	3.20985e+06
	Annotated Sequence	Modifications	# Protein Groups	# Proteins	# PSMs	Master Protein Accessions	Positions in Master Proteins	Modifications in Master Proteins	# Missed Cleavages	Theo. MH+ [Da]	Abundance: F1: Sample, IgG1	Abundance: F2: Sample, IgG2	Abundance: F3: Sample, IgG3	Abundance: F4: Sample, IP1	Abundance: F5: Sample, IP2	Abundance: F6: Sample, IP3	Charge (by Search Engine): Sequest HT	DeltaM [ppm] (by Search Engine): Sequest HT	RT [min] (by Search Engine): Sequest HT
	[K].LLIYWASTR.[EH]		1	8	17	A0A140T8P7	A0A140T8P7 [72-80]		0	1122.63	400692	372041	298900	1.56138e+06	1.52528e+06	1.51354e+06	2	-0.51	51.4906
	[K].SSQSLLNSR.[T]		1	1	2	A0A140T8P7	A0A140T8P7 [45-53]		0	991.517	69520.1	62927.9		144879	152189	159337	2	3.21	21.1396
	[K].NYLAWYQQKPGQSPK.[L]		1	5	1	A0A140T8P7	A0A140T8P7 [57-71]		0	1807.91					114658	87229.8	2	7.84	40.3134
	[R].ESGVPDR.[F]		2	9	7	A0A140T8P7; A0A075B5N3	A0A140T8P7 [81-87]; A0A075B5N3 [61-67]		0	759.363	1.57863e+06	1.69783e+06	1.41151e+06	1.72083e+06	1885395	1.44975e+06	2	-3.45	8.4432
Q80YT5	Spermatogenesis-associated protein 20 OS=Mus musculus OX=10090 GN=Spata20 PE=1 SV=1	6	5	20	5	790	88.4	7.05	1.14115e+06	1.08719e+06	1.07048e+06	1.80289e+06	1.88511e+06	2.01562e+06
	Annotated Sequence	Modifications	# Protein Groups	# Proteins	# PSMs	Master Protein Accessions	Positions in Master Proteins	Modifications in Master Proteins	# Missed Cleavages	Theo. MH+ [Da]	Abundance: F1: Sample, IgG1	Abundance: F2: Sample, IgG2	Abundance: F3: Sample, IgG3	Abundance: F4: Sample, IP1	Abundance: F5: Sample, IP2	Abundance: F6: Sample, IP3	Charge (by Search Engine): Sequest HT	DeltaM [ppm] (by Search Engine): Sequest HT	RT [min] (by Search Engine): Sequest HT
	[K].LVAQATSGAK.[F]		1	1	7	Q80YT5	Q80YT5 [532-541]		0	945.536	517775	393905	509536	765042	899665	977021	2	1.7	10.3459
	[R].YSLELTAAR.[Y]		1	1	3	Q80YT5	Q80YT5 [465-473]		0	1023.55	306450	320347	217923	493023	463196	429818	2	-1.85	39.1509
	[R].VTTALLAR.[S]		1	1	5	Q80YT5	Q80YT5 [223-230]		0	844.525							2	-1.76	29.5284
	[R].YGLEVEAVR.[A]		1	1	2	Q80YT5	Q80YT5 [474-482]		0	1035.55	275051	316850	296940	372171	364991	407251	2	0.02	38.0426
	[K].VLILADGDPSSFLSR.[Q]		1	1	3	Q80YT5	Q80YT5 [735-749]		0	1589.85	41875.2	56087.7	46083.2	172651	157257	201527	2	-2.04	54.5617
P01646	Ig kappa chain V-V region HP 123E6 OS=Mus musculus OX=10090 PE=1 SV=1	7	1	12	1	108	12	7.97	2160149	2.2199e+06	1.53239e+06	3.79425e+06	4175014	3669649
	Annotated Sequence	Modifications	# Protein Groups	# Proteins	# PSMs	Master Protein Accessions	Positions in Master Proteins	Modifications in Master Proteins	# Missed Cleavages	Theo. MH+ [Da]	Abundance: F1: Sample, IgG1	Abundance: F2: Sample, IgG2	Abundance: F3: Sample, IgG3	Abundance: F4: Sample, IP1	Abundance: F5: Sample, IP2	Abundance: F6: Sample, IP3	Charge (by Search Engine): Sequest HT	DeltaM [ppm] (by Search Engine): Sequest HT	RT [min] (by Search Engine): Sequest HT
	[K].LLIYYTSR.[L]		1	7	12	P01646	P01646 [46-53]		0	1028.58	2160149	2.2199e+06	1.53239e+06	3.79425e+06	4175014	3669649	2	-0.38	41.2789
A0A0A6YW39	Immunoglobulin heavy variable 16-1 (Fragment) OS=Mus musculus OX=10090 GN=Ighv16-1 PE=4 SV=1	9	1	1	1	117	13.2	4.88	76822.5	80167.9		163779	184691	175745
	Annotated Sequence	Modifications	# Protein Groups	# Proteins	# PSMs	Master Protein Accessions	Positions in Master Proteins	Modifications in Master Proteins	# Missed Cleavages	Theo. MH+ [Da]	Abundance: F1: Sample, IgG1	Abundance: F2: Sample, IgG2	Abundance: F3: Sample, IgG3	Abundance: F4: Sample, IP1	Abundance: F5: Sample, IP2	Abundance: F6: Sample, IP3	Charge (by Search Engine): Sequest HT	DeltaM [ppm] (by Search Engine): Sequest HT	RT [min] (by Search Engine): Sequest HT
	[R].NEDTALYYCAR.[-]	1xCarbamidomethyl [C9]	1	2	1	A0A0A6YW39	A0A0A6YW39 [107-117]		0	1375.59	76822.5	80167.9		163779	184691	175745	2	1.02	39.7699
Q922U2	Keratin, type II cytoskeletal 5 OS=Mus musculus OX=10090 GN=Krt5 PE=1 SV=1	13	14	107	6	580	61.7	7.75	2.86223e+07	2.95935e+07	2.26109e+07	5.4159e+07	5.07653e+07	4.62826e+07
	Annotated Sequence	Modifications	# Protein Groups	# Proteins	# PSMs	Master Protein Accessions	Positions in Master Proteins	Modifications in Master Proteins	# Missed Cleavages	Theo. MH+ [Da]	Abundance: F1: Sample, IgG1	Abundance: F2: Sample, IgG2	Abundance: F3: Sample, IgG3	Abundance: F4: Sample, IP1	Abundance: F5: Sample, IP2	Abundance: F6: Sample, IP3	Charge (by Search Engine): Sequest HT	DeltaM [ppm] (by Search Engine): Sequest HT	RT [min] (by Search Engine): Sequest HT
	[R].LRSEIDNVKK.[Q]		1	1	7	Q922U2	Q922U2 [390-399]		2	1201.69	3.37272e+06	3.93121e+06	3554247	5.43321e+06	5.06561e+06	3.85046e+06	3	1.73	12.9937
	[K].NKYEDEINKR.[T]		2	4	25	P11679; Q922U2	P11679 [183-192]; Q922U2 [250-259]		2	1308.65	4.61742e+06	5.59776e+06	4.05263e+06	1.02318e+07	9.53985e+06	8.523e+06	3	-0.21	18.2027
	[R].KLLEGEECR.[MLI]	1xCarbamidomethyl [C8]	4	11	5	Q3TTY5; P50446; Q3UV17; Q922U2	Q3TTY5 [503-511]; P50446 [456-464]; Q3UV17 [471-479]; Q922U2 [466-474]		1	1133.56	953399	939369	594534	878397	1.23256e+06	1.53232e+06	2	0.65	16.1976
	[KR].YEDEINKR.[TA]		6	11	12	Q3TTY5; P50446; P04104; P11679; A0A2R8VHP3; Q922U2	Q3TTY5 [289-296]; P50446 [242-249]; P04104 [278-285]; P11679 [185-192]; A0A2R8VHP3 [203-210]; Q922U2 [252-259]		1	1066.52	3.13383e+06	1.27722e+06	1.05356e+06	5.84095e+06	4.93873e+06	4.89576e+06	3	-2.81	12.3926
	[K].YEELQQTAGR.[H]		1	1	6	Q922U2	Q922U2 [359-368]		0	1194.57	988242	937286	911222	1728036	1.90489e+06	1.94337e+06	2	1.13	21.0386
	[K].FASFIDKVR.[F]		7	19	14	Q3TTY5; P50446; P04104; Q6IME9; P11679; Q3UV17; Q922U2	Q3TTY5 [210-218]; P50446 [163-171]; P04104 [199-207]; Q6IME9 [145-153]; P11679 [108-116]; Q3UV17 [176-184]; Q922U2 [173-181]		1	1082.6	4.35876e+06	4.5389e+06	2.48776e+06	9.13966e+06	7.25479e+06	6.30164e+06	3	-0.56	39.1529
	[K].LLEGEECR.[MLI]	1xCarbamidomethyl [C7]	4	11	7	Q3TTY5; P50446; Q3UV17; Q922U2	Q3TTY5 [504-511]; P50446 [457-464]; Q3UV17 [472-479]; Q922U2 [467-474]		0	1005.47	2261764	2695355	2.32874e+06	5.52354e+06	5092127	4576213	2	-1.68	18.7383
	[R].QSSVSFR.[S]		1	1	2	Q922U2	Q922U2 [4-10]		0	810.41	164453	147075	149411	255032	213253	259533	2	-0.51	17.4221
	[R].SEIDNVKK.[Q]		1	1	3	Q922U2	Q922U2 [392-399]		1	932.505			39888.1		1.88636e+06	1.74797e+06	2	-1.02	9.8207
	[KR].FASFIDK.[V]		8	21	17	Q3TTY5; P50446; P04104; Q6IME9; P11679; A0A2R8VHP3; Q3UV17; Q922U2	Q3TTY5 [210-216]; P50446 [163-169]; P04104 [199-205]; Q6IME9 [145-151]; P11679 [108-114]; A0A2R8VHP3 [124-130]; Q3UV17 [176-182]; Q922U2 [173-179]		0	827.43	7.10052e+06	7885245	6.08318e+06	12996427	11490927	10672229	2	-1.46	36.8788
	[R].TTAENEFVMLK.[K]	1xOxidation [M9]	1	1	1	Q922U2	Q922U2 [260-270]		0	1298.63	190711	185811	122959	279846	287586	346105	2	0.27	39.8812
	[R].LRSEIDNVK.[K]		1	1	1	Q922U2	Q922U2 [390-398]		1	1073.59	1097143	1069521	918909	1.46046e+06	1.53145e+06	1.29042e+06	2	1.13	17.3134
	[R].FLEQQNK.[AILVM]		6	22	5	P50446; P11679; Q3UV17; Q922U2; P20152; E9Q0F0	P50446 [172-178]; P11679 [117-123]; Q3UV17 [185-191]; Q922U2 [182-188]; P20152 [123-129]; E9Q0F0 [125-131]		0	906.468	16685547	18588214	11589314	48319708	44423752	43239544	2	-0.25	14.294
	[KR].YEDEINK.[R]		6	11	2	Q3TTY5; P50446; P04104; P11679; A0A2R8VHP3; Q922U2	Q3TTY5 [289-295]; P50446 [242-248]; P04104 [278-284]; P11679 [185-191]; A0A2R8VHP3 [203-209]; Q922U2 [252-258]		0	910.415	383309	388694	313828	391595	327145	343598	2	-1.84	14.9507
A0A0B4J1K5	Immunoglobulin lambda variable 3 (Fragment) OS=Mus musculus OX=10090 GN=Iglv3 PE=4 SV=1	8	1	10	1	122	13.4	5.76	8367542	6.8457e+06	7.76871e+06	15433752	15546343	13866570
	Annotated Sequence	Modifications	# Protein Groups	# Proteins	# PSMs	Master Protein Accessions	Positions in Master Proteins	Modifications in Master Proteins	# Missed Cleavages	Theo. MH+ [Da]	Abundance: F1: Sample, IgG1	Abundance: F2: Sample, IgG2	Abundance: F3: Sample, IgG3	Abundance: F4: Sample, IP1	Abundance: F5: Sample, IP2	Abundance: F6: Sample, IP3	Charge (by Search Engine): Sequest HT	DeltaM [ppm] (by Search Engine): Sequest HT	RT [min] (by Search Engine): Sequest HT
	[R].FSGSSSGADR.[Y]		1	1	10	A0A0B4J1K5	A0A0B4J1K5 [85-94]		0	970.422	8367542	6.8457e+06	7.76871e+06	15433752	15546343	13866570	2	-0.94	7.7232
Q9JJZ2	Tubulin alpha-8 chain OS=Mus musculus OX=10090 GN=Tuba8 PE=1 SV=1	18	7	45	1	449	50	5.1	128524	140715	109328	225072	208117	220161
	Annotated Sequence	Modifications	# Protein Groups	# Proteins	# PSMs	Master Protein Accessions	Positions in Master Proteins	Modifications in Master Proteins	# Missed Cleavages	Theo. MH+ [Da]	Abundance: F1: Sample, IgG1	Abundance: F2: Sample, IgG2	Abundance: F3: Sample, IgG3	Abundance: F4: Sample, IP1	Abundance: F5: Sample, IP2	Abundance: F6: Sample, IP3	Charge (by Search Engine): Sequest HT	DeltaM [ppm] (by Search Engine): Sequest HT	RT [min] (by Search Engine): Sequest HT
	[R].NLDIERPTYTNLNR.[L]		3	8	8	P05214; Q9JJZ2; P05213	P05214 [216-229]; Q9JJZ2 [216-229]; P05213 [216-229]		0	1718.88	2.99159e+06	2.99757e+06	1.7742e+06	5.36299e+06	4.51764e+06	3.86188e+06	3	0.34	39.2638
	[K].VGINYQPPTVVPGGDLAK.[V]		3	7	6	P05214; Q9JJZ2; P05213	P05214 [353-370]; Q9JJZ2 [353-370]; P05213 [353-370]		0	1824.99	2.99451e+06	3.01272e+06	2.11146e+06	4854104	4.60688e+06	4.74313e+06	2	1.43	47.7849
	[R].TIQFVDWCPTGFK.[V]	1xCarbamidomethyl [C8]	2	4	5	P05214; Q9JJZ2	P05214 [340-352]; Q9JJZ2 [340-352]		0	1598.77	79673.7	80062.3	72851.3	892775	843963	794567	2	0.68	55.1979
	[R].QLFHPEQLITGK.[E-]		3	12	13	P05214; Q9JJZ2; P05213	P05214 [85-96]; Q9JJZ2 [85-96]; P05213 [85-96]		0	1410.77	643219	743669	461617	813886	841095	821296	3	-1.19	45.6588
	[K].EDAANNYAR.[G]		3	10	8	P05214; Q9JJZ2; P05213	P05214 [97-105]; Q9JJZ2 [97-105]; P05213 [97-105]		0	1023.45	2.38539e+06	2330014	1.60261e+06	1.32478e+06	1.53489e+06	1.68524e+06	2	-2.12	11.3319
	[R].EDLAALEK.[D]		2	3	2	P05214; Q9JJZ2	P05214 [423-430]; Q9JJZ2 [423-430]		0	888.467	9741653		6515015	4981867			2	-2.41	29.9416
	[K].ESIDLVLDR.[I]		1	1	3	Q9JJZ2	Q9JJZ2 [113-121]		0	1059.57	128524	140715	109328	225072	208117	220161	2	-1.49	44.4313
O35593	26S proteasome non-ATPase regulatory subunit 14 OS=Mus musculus OX=10090 GN=Psmd14 PE=1 SV=2	4	1	2	1	310	34.6	6.52	91270.9	114378	84476.1	149123	145432	133952
	Annotated Sequence	Modifications	# Protein Groups	# Proteins	# PSMs	Master Protein Accessions	Positions in Master Proteins	Modifications in Master Proteins	# Missed Cleavages	Theo. MH+ [Da]	Abundance: F1: Sample, IgG1	Abundance: F2: Sample, IgG2	Abundance: F3: Sample, IgG3	Abundance: F4: Sample, IP1	Abundance: F5: Sample, IP2	Abundance: F6: Sample, IP3	Charge (by Search Engine): Sequest HT	DeltaM [ppm] (by Search Engine): Sequest HT	RT [min] (by Search Engine): Sequest HT
	[R].AVAVVVDPIQSVK.[G]		1	1	2	O35593	O35593 [140-152]		0	1324.78	91270.9	114378	84476.1	149123	145432	133952	2	0.79	44.5465
Q8BP67	60S ribosomal protein L24 OS=Mus musculus OX=10090 GN=Rpl24 PE=1 SV=2	5	1	1	1	157	17.8	11.25	138683	127300	113280	268019	243363	250264
	Annotated Sequence	Modifications	# Protein Groups	# Proteins	# PSMs	Master Protein Accessions	Positions in Master Proteins	Modifications in Master Proteins	# Missed Cleavages	Theo. MH+ [Da]	Abundance: F1: Sample, IgG1	Abundance: F2: Sample, IgG2	Abundance: F3: Sample, IgG3	Abundance: F4: Sample, IP1	Abundance: F5: Sample, IP2	Abundance: F6: Sample, IP3	Charge (by Search Engine): Sequest HT	DeltaM [ppm] (by Search Engine): Sequest HT	RT [min] (by Search Engine): Sequest HT
	[K].VFQFLNAK.[C]		1	1	1	Q8BP67	Q8BP67 [28-35]		0	966.541	138683	127300	113280	268019	243363	250264	2	-4.87	44.9982
P14115	60S ribosomal protein L27a OS=Mus musculus OX=10090 GN=Rpl27a PE=1 SV=5	7	1	4	1	148	16.6	11.12	163204	165273	128832	276337	279936	324768
	Annotated Sequence	Modifications	# Protein Groups	# Proteins	# PSMs	Master Protein Accessions	Positions in Master Proteins	Modifications in Master Proteins	# Missed Cleavages	Theo. MH+ [Da]	Abundance: F1: Sample, IgG1	Abundance: F2: Sample, IgG2	Abundance: F3: Sample, IgG3	Abundance: F4: Sample, IP1	Abundance: F5: Sample, IP2	Abundance: F6: Sample, IP3	Charge (by Search Engine): Sequest HT	DeltaM [ppm] (by Search Engine): Sequest HT	RT [min] (by Search Engine): Sequest HT
	[K].TGVAPIIDVVR.[S]		1	1	4	P14115	P14115 [95-105]		0	1139.68	163204	165273	128832	276337	279936	324768	2	-0.69	47.0744
P01642	Ig kappa chain V-V region L7 (Fragment) OS=Mus musculus OX=10090 GN=Gm10881 PE=1 SV=1	23	2	14	2	115	12.6	5.94	739781	712188	588487	1.36613e+06	1.42636e+06	1.26929e+06
	Annotated Sequence	Modifications	# Protein Groups	# Proteins	# PSMs	Master Protein Accessions	Positions in Master Proteins	Modifications in Master Proteins	# Missed Cleavages	Theo. MH+ [Da]	Abundance: F1: Sample, IgG1	Abundance: F2: Sample, IgG2	Abundance: F3: Sample, IgG3	Abundance: F4: Sample, IP1	Abundance: F5: Sample, IP2	Abundance: F6: Sample, IP3	Charge (by Search Engine): Sequest HT	DeltaM [ppm] (by Search Engine): Sequest HT	RT [min] (by Search Engine): Sequest HT
	[K].YASESISGIPSR.[F]		1	1	11	P01642	P01642 [70-81]		0	1266.63	739781	712188	588487	1.19549e+06	1.31073e+06	1.1404e+06	2	-0.48	33.849
	[R].ASQSIGTSIHWYQQR.[T]		1	1	3	P01642	P01642 [45-59]		0	1761.87				170646	115626	128886	3	1.85	40.3738
Q68FD5	Clathrin heavy chain 1 OS=Mus musculus OX=10090 GN=Cltc PE=1 SV=3	1	1	3	1	1675	191.4	5.69	163075	151978	119931	342916	291407	293198
	Annotated Sequence	Modifications	# Protein Groups	# Proteins	# PSMs	Master Protein Accessions	Positions in Master Proteins	Modifications in Master Proteins	# Missed Cleavages	Theo. MH+ [Da]	Abundance: F1: Sample, IgG1	Abundance: F2: Sample, IgG2	Abundance: F3: Sample, IgG3	Abundance: F4: Sample, IP1	Abundance: F5: Sample, IP2	Abundance: F6: Sample, IP3	Charge (by Search Engine): Sequest HT	DeltaM [ppm] (by Search Engine): Sequest HT	RT [min] (by Search Engine): Sequest HT
	[K].LLYNNVSNFGR.[L]		1	2	3	Q68FD5	Q68FD5 [1216-1226]		0	1296.67	163075	151978	119931	342916	291407	293198	2	2.57	42.6901
Q8BVP2	L-lactate dehydrogenase OS=Mus musculus OX=10090 GN=Ldhal6b PE=1 SV=1	14	4	14	4	382	42	9.16	1.0432e+06	1.16504e+06	994345	1.78874e+06	1.73081e+06	1.63336e+06
	Annotated Sequence	Modifications	# Protein Groups	# Proteins	# PSMs	Master Protein Accessions	Positions in Master Proteins	Modifications in Master Proteins	# Missed Cleavages	Theo. MH+ [Da]	Abundance: F1: Sample, IgG1	Abundance: F2: Sample, IgG2	Abundance: F3: Sample, IgG3	Abundance: F4: Sample, IP1	Abundance: F5: Sample, IP2	Abundance: F6: Sample, IP3	Charge (by Search Engine): Sequest HT	DeltaM [ppm] (by Search Engine): Sequest HT	RT [min] (by Search Engine): Sequest HT
	[K].GLTDELALVDNNEEK.[M]		1	1	3	Q8BVP2	Q8BVP2 [93-107]		0	1659.81	636597	834790	693202	447990	480073	438178	2	-0.08	49.8263
	[R].ELNSAIGTSK.[D]		1	1	7	Q8BVP2	Q8BVP2 [263-272]		0	1019.54				322056	283364	291192	2	-0.67	18.3345
	[R].VTANSEVVIITAGAR.[Q]		1	1	3	Q8BVP2	Q8BVP2 [135-149]		0	1500.84	85505.8	74202.2	64971.2	326060	302064	304282	2	1.35	43.0551
	[R].IIGSGCNLDTAR.[F]	1xCarbamidomethyl [C6]	1	1	1	Q8BVP2	Q8BVP2 [208-219]		0	1276.63	321102	256051	236171	692634	665307	599713	2	-1.25	28.6876
A0A075B5K6	Immunoglobulin kappa variable 2-109 (Fragment) OS=Mus musculus OX=10090 GN=Igkv2-109 PE=4 SV=4	11	1	6	1	120	13	7.12	416588	363534	333994	834903	736138	787764
	Annotated Sequence	Modifications	# Protein Groups	# Proteins	# PSMs	Master Protein Accessions	Positions in Master Proteins	Modifications in Master Proteins	# Missed Cleavages	Theo. MH+ [Da]	Abundance: F1: Sample, IgG1	Abundance: F2: Sample, IgG2	Abundance: F3: Sample, IgG3	Abundance: F4: Sample, IP1	Abundance: F5: Sample, IP2	Abundance: F6: Sample, IP3	Charge (by Search Engine): Sequest HT	DeltaM [ppm] (by Search Engine): Sequest HT	RT [min] (by Search Engine): Sequest HT
	[R].FSSSGSGTDFTLR.[I]		1	2	6	A0A075B5K6	A0A075B5K6 [87-99]		0	1361.63	416588	363534	333994	834903	736138	787764	2	-0.23	38.8319
F6UTM6	Group XIIB secretory phospholipase A2-like protein (Fragment) OS=Mus musculus OX=10090 GN=Pla2g12b PE=1 SV=1	17	1	1	1	101	11	8.18	678532	732512	520107	1.23128e+06	1169131	1.27001e+06
	Annotated Sequence	Modifications	# Protein Groups	# Proteins	# PSMs	Master Protein Accessions	Positions in Master Proteins	Modifications in Master Proteins	# Missed Cleavages	Theo. MH+ [Da]	Abundance: F1: Sample, IgG1	Abundance: F2: Sample, IgG2	Abundance: F3: Sample, IgG3	Abundance: F4: Sample, IP1	Abundance: F5: Sample, IP2	Abundance: F6: Sample, IP3	Charge (by Search Engine): Sequest HT	DeltaM [ppm] (by Search Engine): Sequest HT	RT [min] (by Search Engine): Sequest HT
	[R].SLGFVSNVEALCSSPWK.[Y]	1xCarbamidomethyl [C12]	1	1	1	F6UTM6	F6UTM6 [60-76]		0	1880.92	678532	732512	520107	1.23128e+06	1169131	1.27001e+06	3	-0.29	43.7014
A0A0A6YXQ0	Immunoglobulin heavy variable 8-8 (Fragment) OS=Mus musculus OX=10090 GN=Ighv8-8 PE=4 SV=1	13	1	5	1	119	13.2	8.84	434401	387030	479150	716084	696059	780571
	Annotated Sequence	Modifications	# Protein Groups	# Proteins	# PSMs	Master Protein Accessions	Positions in Master Proteins	Modifications in Master Proteins	# Missed Cleavages	Theo. MH+ [Da]	Abundance: F1: Sample, IgG1	Abundance: F2: Sample, IgG2	Abundance: F3: Sample, IgG3	Abundance: F4: Sample, IP1	Abundance: F5: Sample, IP2	Abundance: F6: Sample, IP3	Charge (by Search Engine): Sequest HT	DeltaM [ppm] (by Search Engine): Sequest HT	RT [min] (by Search Engine): Sequest HT
	[K].IANVDTADTATYYCAR.[I]	1xCarbamidomethyl [C14]	1	1	5	A0A0A6YXQ0	A0A0A6YXQ0 [103-118]		0	1804.82	434401	387030	479150	716084	696059	780571	2	-0.36	37.9501
A0A0A6YXI2	Fatty acid-binding protein 9 OS=Mus musculus OX=10090 GN=Fabp9 PE=1 SV=1	8	1	1	1	142	16.1	8.34	187276	168205	115121	367122	381535	381381
	Annotated Sequence	Modifications	# Protein Groups	# Proteins	# PSMs	Master Protein Accessions	Positions in Master Proteins	Modifications in Master Proteins	# Missed Cleavages	Theo. MH+ [Da]	Abundance: F1: Sample, IgG1	Abundance: F2: Sample, IgG2	Abundance: F3: Sample, IgG3	Abundance: F4: Sample, IP1	Abundance: F5: Sample, IP2	Abundance: F6: Sample, IP3	Charge (by Search Engine): Sequest HT	DeltaM [ppm] (by Search Engine): Sequest HT	RT [min] (by Search Engine): Sequest HT
	[K].LISSENFENYVR.[E]		1	4	1	A0A0A6YXI2	A0A0A6YXI2 [21-32]		0	1470.72	187276	168205	115121	367122	381535	381381	2	-0.18	46.9904
A0A0G2JDE1	Immunoglobulin heavy variable V8-12 (Fragment) OS=Mus musculus OX=10090 GN=Ighv8-12 PE=1 SV=1	13	1	6	1	119	13.3	9.17	293427	341940	279143	474912	544069	432535
	Annotated Sequence	Modifications	# Protein Groups	# Proteins	# PSMs	Master Protein Accessions	Positions in Master Proteins	Modifications in Master Proteins	# Missed Cleavages	Theo. MH+ [Da]	Abundance: F1: Sample, IgG1	Abundance: F2: Sample, IgG2	Abundance: F3: Sample, IgG3	Abundance: F4: Sample, IP1	Abundance: F5: Sample, IP2	Abundance: F6: Sample, IP3	Charge (by Search Engine): Sequest HT	DeltaM [ppm] (by Search Engine): Sequest HT	RT [min] (by Search Engine): Sequest HT
	[K].ITSVDTADTATYYCAR.[R]	1xCarbamidomethyl [C14]	1	1	6	A0A0G2JDE1	A0A0G2JDE1 [103-118]		0	1807.82	293427	341940	279143	474912	544069	432535	2	2.27	37.5598
P12970	60S ribosomal protein L7a OS=Mus musculus OX=10090 GN=Rpl7a PE=1 SV=2	9	2	5	2	266	30	10.56	383693	385797	277666	787865	703870	687130
	Annotated Sequence	Modifications	# Protein Groups	# Proteins	# PSMs	Master Protein Accessions	Positions in Master Proteins	Modifications in Master Proteins	# Missed Cleavages	Theo. MH+ [Da]	Abundance: F1: Sample, IgG1	Abundance: F2: Sample, IgG2	Abundance: F3: Sample, IgG3	Abundance: F4: Sample, IP1	Abundance: F5: Sample, IP2	Abundance: F6: Sample, IP3	Charge (by Search Engine): Sequest HT	DeltaM [ppm] (by Search Engine): Sequest HT	RT [min] (by Search Engine): Sequest HT
	[R].AGVNTVTTLVENK.[K]		1	1	4	P12970	P12970 [138-150]		0	1345.73	189044	203959	135232	391366	348329	339755	2	-0.57	40.5784
	[K].NFGIGQDIQPK.[R]		1	1	1	P12970	P12970 [38-48]		0	1216.63	194650	181838	142434	396500	355541	347375	2	3.44	39.0246
A2AKV0	ATP synthase, H+-transporting, mitochondrial F1 complex, gamma polypeptide 1 (Fragment) OS=Mus musculus OX=10090 GN=Atp5c1 PE=1 SV=1	22	2	4	2	101	10.9	10.1	205207	223732	162080	381232	388617	343222
	Annotated Sequence	Modifications	# Protein Groups	# Proteins	# PSMs	Master Protein Accessions	Positions in Master Proteins	Modifications in Master Proteins	# Missed Cleavages	Theo. MH+ [Da]	Abundance: F1: Sample, IgG1	Abundance: F2: Sample, IgG2	Abundance: F3: Sample, IgG3	Abundance: F4: Sample, IP1	Abundance: F5: Sample, IP2	Abundance: F6: Sample, IP3	Charge (by Search Engine): Sequest HT	DeltaM [ppm] (by Search Engine): Sequest HT	RT [min] (by Search Engine): Sequest HT
	[R].VYGTGSLALYEK.[A]		1	7	2	A2AKV0	A2AKV0 [44-55]		0	1300.68	145502	150133	116506	245489	233879	210169	2	-0.1	41.8928
	[K].HLIIGVSSDR.[G]		1	7	2	A2AKV0	A2AKV0 [67-76]		0	1096.61	59704.7	73599.1	45574.4	135743	154738	133053	2	-2.25	29.6966
P06329	Ig heavy chain V region AC38 15.3 OS=Mus musculus OX=10090 PE=1 SV=1	8	2	23	1	120	13.3	7.12	336569	322617	247311	564208	661500	710054
	Annotated Sequence	Modifications	# Protein Groups	# Proteins	# PSMs	Master Protein Accessions	Positions in Master Proteins	Modifications in Master Proteins	# Missed Cleavages	Theo. MH+ [Da]	Abundance: F1: Sample, IgG1	Abundance: F2: Sample, IgG2	Abundance: F3: Sample, IgG3	Abundance: F4: Sample, IP1	Abundance: F5: Sample, IP2	Abundance: F6: Sample, IP3	Charge (by Search Engine): Sequest HT	DeltaM [ppm] (by Search Engine): Sequest HT	RT [min] (by Search Engine): Sequest HT
	[K].ATLTVDK.[S]		4	33	20	A0A075B5Y1; P06329; A0A075B5V1; A0A0A6YXN4	A0A075B5Y1 [86-92]; P06329 [68-74]; A0A075B5V1 [68-74]; A0A0A6YXN4 [87-93]		0	747.425	1.59085e+07	15999440	10756802	2.63634e+07	2.74739e+07	2.38984e+07	1	-0.14	13.9172
	[K].SKATLTVDK.[S]		1	3	3	P06329	P06329 [66-74]		1	962.552	336569	322617	247311	564208	661500	710054	2	-1.94	10.5532
A0A075B5S1	Immunoglobulin heavy variable 9-1 OS=Mus musculus OX=10090 GN=Ighv9-1 PE=4 SV=1	23	2	6	1	98	11.1	7.94	286949	250874	142029	586536	610597	634961
	Annotated Sequence	Modifications	# Protein Groups	# Proteins	# PSMs	Master Protein Accessions	Positions in Master Proteins	Modifications in Master Proteins	# Missed Cleavages	Theo. MH+ [Da]	Abundance: F1: Sample, IgG1	Abundance: F2: Sample, IgG2	Abundance: F3: Sample, IgG3	Abundance: F4: Sample, IP1	Abundance: F5: Sample, IP2	Abundance: F6: Sample, IP3	Charge (by Search Engine): Sequest HT	DeltaM [ppm] (by Search Engine): Sequest HT	RT [min] (by Search Engine): Sequest HT
	[-].QIQLVQSGPELK.[K]		2	2	5	A0A075B5S1; A0A075B5S9	A0A075B5S1 [1-12]; A0A075B5S9 [1-12]		0	1339.76	210127	170706	142029	422757	425905	459216	2	1.92	50.9244
	[K].NEDTATYFCVR.[-]	1xCarbamidomethyl [C9]	1	2	1	A0A075B5S1	A0A075B5S1 [88-98]		0	1375.59	76822.5	80167.9		163779	184691	175745	2	0.06	39.7326
Q60662	A-kinase anchor protein 4 OS=Mus musculus OX=10090 GN=Akap4 PE=1 SV=1	9	9	33	9	849	93.7	6.92	7.09737e+06	7.48121e+06	6.26922e+06	1.2615e+07	1.32243e+07	1.18971e+07
	Annotated Sequence	Modifications	# Protein Groups	# Proteins	# PSMs	Master Protein Accessions	Positions in Master Proteins	Modifications in Master Proteins	# Missed Cleavages	Theo. MH+ [Da]	Abundance: F1: Sample, IgG1	Abundance: F2: Sample, IgG2	Abundance: F3: Sample, IgG3	Abundance: F4: Sample, IP1	Abundance: F5: Sample, IP2	Abundance: F6: Sample, IP3	Charge (by Search Engine): Sequest HT	DeltaM [ppm] (by Search Engine): Sequest HT	RT [min] (by Search Engine): Sequest HT
	[K].ISPSTDSLAK.[D]		1	1	6	Q60662	Q60662 [535-544]		0	1018.54	429401	529403	444541	919354	984948	989946	2	-0.98	22.0022
	[K].VGDLEGDYSK.[I]		1	1	4	Q60662	Q60662 [140-149]		0	1082.5	193617	213603	157829	363651	319156	317098	2	-1.32	24.2962
	[K].SQSLAYATLK.[A]		1	1	12	Q60662	Q60662 [442-451]		0	1081.59	1.26746e+06	1130833	1.22805e+06	2694908	2.80178e+06	3.04137e+06	2	-0.98	33.8558
	[R].LVSALLGEKK.[E]		1	1	1	Q60662	Q60662 [429-438]		1	1057.66	89590.2	113638	99922.9	239836	260650	261006	2	-0.27	31.4989
	[R].LVSALLGEK.[K]		1	1	1	Q60662	Q60662 [429-437]		0	929.567	2534447	2.63291e+06	1.95352e+06	3.99526e+06	4.50939e+06	3.08452e+06	2	-1.86	38.5466
	[K].ENQLESQK.[M]		1	1	2	Q60662	Q60662 [617-624]		0	975.474	1.12853e+06	1.14009e+06	1.00942e+06	1.44558e+06	1.38593e+06	1.26267e+06	2	-0.05	8.1369
	[R].LSSLVIQMAR.[K]	1xOxidation [M8]	1	1	2	Q60662	Q60662 [224-233]		0	1133.63	104694	144421	113706	273875	209853	283279	2	0.04	35.4895
	[K].EFADSISK.[G]		1	1	1	Q60662	Q60662 [323-330]		0	896.436	540458	646076	474272	1.20262e+06	1.10015e+06	1.20671e+06	2	-2.18	23.9686
	[K].LPEVSAK.[A]		1	1	2	Q60662	Q60662 [799-805]		0	743.43	660697	775067	681442	1.27746e+06	1.45216e+06	1.24155e+06	2	-3.12	18.9672
	[R].LSSLVIQMAR.[K]		1	1	2	Q60662	Q60662 [224-233]		0	1117.64	148469	155157	106513	202459	200314	208927	2	-3.48	44.7852
A0A140T8P1	Immunoglobulin kappa variable 6-14 (Fragment) OS=Mus musculus OX=10090 GN=Igkv6-14 PE=4 SV=2	8	1	10	1	115	12.8	6.51	349859	355761	240505	692695	712713	655714
	Annotated Sequence	Modifications	# Protein Groups	# Proteins	# PSMs	Master Protein Accessions	Positions in Master Proteins	Modifications in Master Proteins	# Missed Cleavages	Theo. MH+ [Da]	Abundance: F1: Sample, IgG1	Abundance: F2: Sample, IgG2	Abundance: F3: Sample, IgG3	Abundance: F4: Sample, IP1	Abundance: F5: Sample, IP2	Abundance: F6: Sample, IP3	Charge (by Search Engine): Sequest HT	DeltaM [ppm] (by Search Engine): Sequest HT	RT [min] (by Search Engine): Sequest HT
	[K].ALIYLASNR.[H]		1	1	10	A0A140T8P1	A0A140T8P1 [66-74]		0	1020.58	349859	355761	240505	692695	712713	655714	2	-0.29	39.3723
P01637	Ig kappa chain V-V region T1 OS=Mus musculus OX=10090 PE=4 SV=1	6	1	10	1	128	14.4	8.59	1.07534e+06	1.12248e+06	891235	2.11743e+06	2.00056e+06	1.95953e+06
	Annotated Sequence	Modifications	# Protein Groups	# Proteins	# PSMs	Master Protein Accessions	Positions in Master Proteins	Modifications in Master Proteins	# Missed Cleavages	Theo. MH+ [Da]	Abundance: F1: Sample, IgG1	Abundance: F2: Sample, IgG2	Abundance: F3: Sample, IgG3	Abundance: F4: Sample, IP1	Abundance: F5: Sample, IP2	Abundance: F6: Sample, IP3	Charge (by Search Engine): Sequest HT	DeltaM [ppm] (by Search Engine): Sequest HT	RT [min] (by Search Engine): Sequest HT
	[R].LVDGVPSR.[F]		1	3	10	P01637	P01637 [74-81]		0	842.473	1.07534e+06	1.12248e+06	891235	2.11743e+06	2.00056e+06	1.95953e+06	2	-1.93	22.3336
A0A140T8N0	Immunoglobulin kappa chain variable 9-120 (Fragment) OS=Mus musculus OX=10090 GN=Igkv9-120 PE=1 SV=2	12	1	5	1	117	12.8	4.88	295707	287533	271138	542702	579165	530767
	Annotated Sequence	Modifications	# Protein Groups	# Proteins	# PSMs	Master Protein Accessions	Positions in Master Proteins	Modifications in Master Proteins	# Missed Cleavages	Theo. MH+ [Da]	Abundance: F1: Sample, IgG1	Abundance: F2: Sample, IgG2	Abundance: F3: Sample, IgG3	Abundance: F4: Sample, IP1	Abundance: F5: Sample, IP2	Abundance: F6: Sample, IP3	Charge (by Search Engine): Sequest HT	DeltaM [ppm] (by Search Engine): Sequest HT	RT [min] (by Search Engine): Sequest HT
	[R].LIYATSSLDSGVPK.[R]		1	2	5	A0A140T8N0	A0A140T8N0 [69-82]		0	1450.78	295707	287533	271138	542702	579165	530767	2	2.09	42.2298
P62918	60S ribosomal protein L8 OS=Mus musculus OX=10090 GN=Rpl8 PE=1 SV=2	4	1	11	1	257	28	11.03	592222	774060	434880	978016	1.14396e+06	1.08274e+06
	Annotated Sequence	Modifications	# Protein Groups	# Proteins	# PSMs	Master Protein Accessions	Positions in Master Proteins	Modifications in Master Proteins	# Missed Cleavages	Theo. MH+ [Da]	Abundance: F1: Sample, IgG1	Abundance: F2: Sample, IgG2	Abundance: F3: Sample, IgG3	Abundance: F4: Sample, IP1	Abundance: F5: Sample, IP2	Abundance: F6: Sample, IP3	Charge (by Search Engine): Sequest HT	DeltaM [ppm] (by Search Engine): Sequest HT	RT [min] (by Search Engine): Sequest HT
	[R].AVVGVVAGGGR.[I]		1	1	11	P62918	P62918 [164-174]		0	941.553	592222	774060	434880	978016	1.14396e+06	1.08274e+06	2	-2.63	23.003
A0A0G2JFL3	Immunoglobulin heavy variable 1-71 (Fragment) OS=Mus musculus OX=10090 GN=Ighv1-71 PE=4 SV=1	18	3	24	2	119	13.4	7.88	359203	360230	260320	721997	756479	655181
	Annotated Sequence	Modifications	# Protein Groups	# Proteins	# PSMs	Master Protein Accessions	Positions in Master Proteins	Modifications in Master Proteins	# Missed Cleavages	Theo. MH+ [Da]	Abundance: F1: Sample, IgG1	Abundance: F2: Sample, IgG2	Abundance: F3: Sample, IgG3	Abundance: F4: Sample, IP1	Abundance: F5: Sample, IP2	Abundance: F6: Sample, IP3	Charge (by Search Engine): Sequest HT	DeltaM [ppm] (by Search Engine): Sequest HT	RT [min] (by Search Engine): Sequest HT
	[R].LTSEDSAVYFCAR.[H]	1xCarbamidomethyl [C11]	1	3	3	A0A0G2JFL3	A0A0G2JFL3 [105-117]		0	1518.69	137024	158852	111462	443883	404626	357318	2	0.87	40.2234
	[K].ATLTADK.[S]		2	17	19	A0A0G2JFL3; A0A075B5Y4	A0A0G2JFL3 [87-93]; A0A075B5Y4 [87-93]		0	719.393	1.08679e+07	1.01373e+07	6.88207e+06	11086087	8.55403e+06	1.08224e+07	1	0.17	7.4194
	[K].DKATLTADK.[S]		1	5	2	A0A0G2JFL3	A0A0G2JFL3 [85-93]		1	962.515	222180	201378	148858	278114	351853	297863	2	0.01	7.4739
D3Z6I8	Tropomyosin alpha-3 chain OS=Mus musculus OX=10090 GN=Tpm3 PE=1 SV=1	22	6	31	2	247	28.7	4.79	649500	712971	467916	1.28361e+06	1.19195e+06	1.29177e+06
	Annotated Sequence	Modifications	# Protein Groups	# Proteins	# PSMs	Master Protein Accessions	Positions in Master Proteins	Modifications in Master Proteins	# Missed Cleavages	Theo. MH+ [Da]	Abundance: F1: Sample, IgG1	Abundance: F2: Sample, IgG2	Abundance: F3: Sample, IgG3	Abundance: F4: Sample, IP1	Abundance: F5: Sample, IP2	Abundance: F6: Sample, IP3	Charge (by Search Engine): Sequest HT	DeltaM [ppm] (by Search Engine): Sequest HT	RT [min] (by Search Engine): Sequest HT
	[R].IQLVEEELDRAQER.[L-]		3	25	3	D3Z6I8; F8WID5; A2AIM4	D3Z6I8 [56-69]; F8WID5 [134-147]; A2AIM4 [92-105]		1	1727.89	253054	360844	193471	1.12616e+06	1.03635e+06	919314	3	-0.24	43.4128
	[K].LEEAEKAADESER.[GW]		3	24	11	D3Z6I8; F8WID5; A2AIM4	D3Z6I8 [77-89]; F8WID5 [155-167]; A2AIM4 [113-125]		1	1476.68	459872	353037	367161	831300	1.09189e+06	1.51774e+06	3	-1.33	16.3276
	[R].IQLVEEELDR.[A]		3	25	7	D3Z6I8; F8WID5; A2AIM4	D3Z6I8 [56-65]; F8WID5 [134-143]; A2AIM4 [92-101]		0	1243.65				1.13223e+06			2	0.01	43.0093
	[K].HIAEEADR.[K]		1	7	4	D3Z6I8	D3Z6I8 [117-124]		0	940.448	334268	331483	227589	577821	458512	570189	2	-0.87	7.1443
	[R].LATALQK.[L]		3	24	5	D3Z6I8; F8WID5; A2AIM4	D3Z6I8 [70-76]; F8WID5 [148-154]; A2AIM4 [106-112]		0	744.461	1.52409e+06	1.54014e+06	1.19289e+06	2.7387e+06	2.66804e+06	3051387	2	-2.75	14.9717
	[-].MAGTTTIEAVKR.[K]	1xMet-loss+Acetyl [N-Term]	1	3	1	D3Z6I8	D3Z6I8 [1-12]	D3Z6I8 1xMet-loss+Acetyl [N-Term]	1	1188.66	315232	381488	240327	705794	733439	721585	2	0.65	29.3753
A0A1L1STE4	Interleukin enhancer-binding factor 3 OS=Mus musculus OX=10090 GN=Ilf3 PE=1 SV=1	14	12	73	12	908	97.4	8.92	1.00742e+07	1.10611e+07	8.13903e+06	1.89678e+07	1.92518e+07	1.84441e+07
	Annotated Sequence	Modifications	# Protein Groups	# Proteins	# PSMs	Master Protein Accessions	Positions in Master Proteins	Modifications in Master Proteins	# Missed Cleavages	Theo. MH+ [Da]	Abundance: F1: Sample, IgG1	Abundance: F2: Sample, IgG2	Abundance: F3: Sample, IgG3	Abundance: F4: Sample, IP1	Abundance: F5: Sample, IP2	Abundance: F6: Sample, IP3	Charge (by Search Engine): Sequest HT	DeltaM [ppm] (by Search Engine): Sequest HT	RT [min] (by Search Engine): Sequest HT
	[R].LAAFGQLHK.[V]		1	3	9	A0A1L1STE4	A0A1L1STE4 [337-345]		0	984.563	664735	851830	599412	1.46308e+06	1.55898e+06	1.50264e+06	2	-1.46	29.7275
	[K].VLAGETLSVNDPPDVLDR.[Q]		1	3	4	A0A1L1STE4	A0A1L1STE4 [196-213]		0	1909.99	230253	317344	297171	882348	1.01798e+06	1.04531e+06	2	1.11	49.5474
	[K].AYAALAALEK.[L]		1	4	4	A0A1L1STE4	A0A1L1STE4 [591-600]		0	1020.57	1.68728e+06	1.77769e+06	1.22089e+06	3.02516e+06	3.02805e+06	2.92488e+06	2	-0.7	43.2635
	[K].AVSDWIDEQEK.[G]		1	7	6	A0A1L1STE4	A0A1L1STE4 [57-67]		0	1319.61	85858.9			242565	306939	339267	2	1.44	40.8616
	[K].CLAALASLR.[H]	1xCarbamidomethyl [C1]	1	3	5	A0A1L1STE4	A0A1L1STE4 [216-224]		0	974.545	1288529	1.38333e+06	1069639	2408525	2214707	2433051	2	-0.87	44.1312
	[R].EDITQSAQHALR.[L]		1	3	11	A0A1L1STE4	A0A1L1STE4 [325-336]		0	1368.69	940619	1.03083e+06	728997	1.48709e+06	1.5926e+06	1.22722e+06	3	-1.09	31.0771
	[K].EATDAIGHLDR.[Q]		1	3	11	A0A1L1STE4	A0A1L1STE4 [311-321]		0	1197.59	1.29269e+06	1.31261e+06	965772	1.05825e+06	1.56358e+06	1.21701e+06	3	0	26.0887
	[R].IFVNDDR.[H]		1	6	10	A0A1L1STE4	A0A1L1STE4 [19-25]		0	878.437	1.09667e+06	1.19048e+06	932352	1.59875e+06	1.58651e+06	1.52882e+06	2	-1.41	22.6622
	[R].LNQLKPGLQYK.[L]		1	4	4	A0A1L1STE4	A0A1L1STE4 [422-432]		0	1301.76	1.05343e+06	1.41077e+06	937090	2.22577e+06	2.20757e+06	1.83463e+06	3	-1.42	30.1632
	[K].FNYSGSGGR.[S]		1	2	2	A0A1L1STE4	A0A1L1STE4 [822-830]		0	944.422	730653	786494	594253	1.05983e+06	1.02027e+06	1.04822e+06	2	-1.34	17.5706
	[R].VPTWGPLR.[G]		1	3	6	A0A1L1STE4	A0A1L1STE4 [253-260]		0	925.525	435861	426255	313788	2.46948e+06	2.10372e+06	2269901	2	-1.6	42.3109
	[K].LFPDTPLALEANK.[K]		1	4	1	A0A1L1STE4	A0A1L1STE4 [601-613]		0	1428.77	567600	573444	479664	1.04692e+06	1050896	1.07312e+06	2	2.12	51.196
Q8BFZ9	Erlin-2 OS=Mus musculus OX=10090 GN=Erlin2 PE=1 SV=1	6	2	3	2	340	37.8	5.5	271186	236571	194855	531054	548731	597442
	Annotated Sequence	Modifications	# Protein Groups	# Proteins	# PSMs	Master Protein Accessions	Positions in Master Proteins	Modifications in Master Proteins	# Missed Cleavages	Theo. MH+ [Da]	Abundance: F1: Sample, IgG1	Abundance: F2: Sample, IgG2	Abundance: F3: Sample, IgG3	Abundance: F4: Sample, IP1	Abundance: F5: Sample, IP2	Abundance: F6: Sample, IP3	Charge (by Search Engine): Sequest HT	DeltaM [ppm] (by Search Engine): Sequest HT	RT [min] (by Search Engine): Sequest HT
	[KR].ISEIEDAAFLAR.[E]		1	2	2	Q8BFZ9	Q8BFZ9 [242-253]		0	1334.7	182799	163452	136890	368102	378075	425679	2	1.34	48.4908
	[K].ALIEAEK.[V-]		1	3	1	Q8BFZ9	Q8BFZ9 [214-220]		0	773.44	88387.2	73118.8	57965.6	162953	170656	171763	2	-3.31	18.3023
Q5M8S2	Serine protease 46 OS=Mus musculus OX=10090 GN=Prss46 PE=1 SV=2	4	1	2	1	314	35.2	8.66	69013.7	71610	66909.6	142550	124007	110478
	Annotated Sequence	Modifications	# Protein Groups	# Proteins	# PSMs	Master Protein Accessions	Positions in Master Proteins	Modifications in Master Proteins	# Missed Cleavages	Theo. MH+ [Da]	Abundance: F1: Sample, IgG1	Abundance: F2: Sample, IgG2	Abundance: F3: Sample, IgG3	Abundance: F4: Sample, IP1	Abundance: F5: Sample, IP2	Abundance: F6: Sample, IP3	Charge (by Search Engine): Sequest HT	DeltaM [ppm] (by Search Engine): Sequest HT	RT [min] (by Search Engine): Sequest HT
	[K].TPYSVQGLAVR.[I]		1	1	2	Q5M8S2	Q5M8S2 [180-190]		0	1190.65	69013.7	71610	66909.6	142550	124007	110478	2	-0.85	39.4882
Q9QZQ8	Core histone macro-H2A.1 OS=Mus musculus OX=10090 GN=Macroh2a1 PE=1 SV=4	2	1	1	1	369	39.3	9.83	110588	149267	112402	223216	151935	166539
	Annotated Sequence	Modifications	# Protein Groups	# Proteins	# PSMs	Master Protein Accessions	Positions in Master Proteins	Modifications in Master Proteins	# Missed Cleavages	Theo. MH+ [Da]	Abundance: F1: Sample, IgG1	Abundance: F2: Sample, IgG2	Abundance: F3: Sample, IgG3	Abundance: F4: Sample, IP1	Abundance: F5: Sample, IP2	Abundance: F6: Sample, IP3	Charge (by Search Engine): Sequest HT	DeltaM [ppm] (by Search Engine): Sequest HT	RT [min] (by Search Engine): Sequest HT
	[K].QTAAQLILK.[A]		1	1	1	Q9QZQ8	Q9QZQ8 [321-329]		0	985.604	110588	149267	112402	223216	151935	166539	2	-1.83	37.8045
A0A0A6YVP0	Immunoglobulin heavy constant gamma 2B (Fragment) OS=Mus musculus OX=10090 GN=Ighg2b PE=1 SV=2	40	12	103	11	405	44.3	6.52	4.41749e+07	4.22553e+07	3.13508e+07	9.03007e+07	9.16935e+07	8.99875e+07
	Annotated Sequence	Modifications	# Protein Groups	# Proteins	# PSMs	Master Protein Accessions	Positions in Master Proteins	Modifications in Master Proteins	# Missed Cleavages	Theo. MH+ [Da]	Abundance: F1: Sample, IgG1	Abundance: F2: Sample, IgG2	Abundance: F3: Sample, IgG3	Abundance: F4: Sample, IP1	Abundance: F5: Sample, IP2	Abundance: F6: Sample, IP3	Charge (by Search Engine): Sequest HT	DeltaM [ppm] (by Search Engine): Sequest HT	RT [min] (by Search Engine): Sequest HT
	[R].ISWFVNNVEVHTAQTQTHR.[E]		1	2	2	A0A0A6YVP0	A0A0A6YVP0 [164-182]		0	2267.13		42803.2		465319	482779	455086	4	0.72	45.0351
	[K].LEPSGPISTINPCPPCK.[E]	2xCarbamidomethyl [C13; C16]	1	3	3	A0A0A6YVP0	A0A0A6YVP0 [97-113]		0	1866.91	455195	411118	272232	581157	685209	624106	2	1.73	41.4803
	[R].VVSALPIQHQDWMSGK.[E]	1xOxidation [M13]	2	7	5	A0A0A6YY53; A0A0A6YVP0	A0A0A6YY53 [190-205]; A0A0A6YVP0 [191-206]		0	1811.91	309394	362412	252204	1.54249e+06	1.24832e+06	1.45251e+06	3	-4.1	40.1754
	[K].VNNKDLPSPIER.[T]		1	3	6	A0A0A6YVP0	A0A0A6YVP0 [212-223]		1	1381.74	2.00688e+06	2.51906e+06	1.49416e+06	5.08265e+06	5.61092e+06	4.2431e+06	3	-2.08	28.2533
	[K].VTCVVVDVSEDDPDVR.[I]	1xCarbamidomethyl [C3]	1	2	3	A0A0A6YVP0	A0A0A6YVP0 [148-163]		0	1803.84				686268	875867	1.24157e+06	2	1.21	42.333
	[K].TDSFSCNVR.[H]	1xCarbamidomethyl [C6]	1	3	21	A0A0A6YVP0	A0A0A6YVP0 [309-317]		0	1085.47	9.74708e+06	9.352e+06	7.87761e+06	1.79576e+07	2.00578e+07	1.98895e+07	2	0.06	21.9407
	[R].APQVYILPPPAEQLSR.[K]		1	3	35	A0A0A6YVP0	A0A0A6YVP0 [234-249]		0	1778.98	1.32921e+07	1.16666e+07	7.5805e+06	3.29873e+07	3.19034e+07	3.24748e+07	2	1.63	51.1638
	[K].DTAPVLDSDGSYFIYSK.[L]		1	3	5	A0A0A6YVP0	A0A0A6YVP0 [282-298]		0	1877.88	2.38733e+06	3.02463e+06	2334449	4380839	4730296	5.71495e+06	2	2.57	51.9608
	[K].DVLMISLTPK.[V]		1	3	3	A0A0A6YVP0	A0A0A6YVP0 [138-147]		0	1116.63	186599	212765	132543	267049	222398	262602	2	-0.3	51.8116
	[K].DVLMISLTPK.[V]	1xOxidation [M4]	1	3	7	A0A0A6YVP0	A0A0A6YVP0 [138-147]		0	1132.63	557876	571692	449115	831959	840087	808142	2	0.05	48.3122
	[R].VVSALPIQHQDWMSGK.[E]		2	7	1	A0A0A6YY53; A0A0A6YVP0	A0A0A6YY53 [190-205]; A0A0A6YVP0 [191-206]		0	1795.92	50452.3	83936.4	51029.3	264017	226215	213377	3	0.22	45.6048
	[K].TTPPSVYPLAPGCGDTTGSSVTLGCLVK.[G]	2xCarbamidomethyl [C13; C25]	1	3	2	A0A0A6YVP0	A0A0A6YVP0 [3-30]		0	2835.39	14852.1			136995	148641	245183	3	0.21	53.8597
	[K].DLPSPIER.[T]		1	3	9	A0A0A6YVP0	A0A0A6YVP0 [216-223]		0	926.494	14901534	13757994	10732587	24564718	24251176	21880410	2	-0.82	34.0069
	[K].KLEPSGPISTINPCPPCK.[E]	2xCarbamidomethyl [C14; C17]	1	3	1	A0A0A6YVP0	A0A0A6YVP0 [96-113]		1	1995	265540	250314	174413	552387	410399	482214	3	2.13	38.329
A0A0R4J008	Histone deacetylase 2 OS=Mus musculus OX=10090 GN=Hdac2 PE=1 SV=1	2	1	1	1	488	55.3	5.91	61798.9	63964.7	68225.3	112742	97764.5	113652
	Annotated Sequence	Modifications	# Protein Groups	# Proteins	# PSMs	Master Protein Accessions	Positions in Master Proteins	Modifications in Master Proteins	# Missed Cleavages	Theo. MH+ [Da]	Abundance: F1: Sample, IgG1	Abundance: F2: Sample, IgG2	Abundance: F3: Sample, IgG3	Abundance: F4: Sample, IP1	Abundance: F5: Sample, IP2	Abundance: F6: Sample, IP3	Charge (by Search Engine): Sequest HT	DeltaM [ppm] (by Search Engine): Sequest HT	RT [min] (by Search Engine): Sequest HT
	[K].YGEYFPGTGDLR.[D]		1	4	1	A0A0R4J008	A0A0R4J008 [202-213]		0	1374.63	61798.9	63964.7	68225.3	112742	97764.5	113652	2	-0.25	44.7447
Q8BWT1	3-ketoacyl-CoA thiolase, mitochondrial OS=Mus musculus OX=10090 GN=Acaa2 PE=1 SV=3	3	1	2	1	397	41.8	8.09	125793	509313		105588	123914	99219.3
	Annotated Sequence	Modifications	# Protein Groups	# Proteins	# PSMs	Master Protein Accessions	Positions in Master Proteins	Modifications in Master Proteins	# Missed Cleavages	Theo. MH+ [Da]	Abundance: F1: Sample, IgG1	Abundance: F2: Sample, IgG2	Abundance: F3: Sample, IgG3	Abundance: F4: Sample, IP1	Abundance: F5: Sample, IP2	Abundance: F6: Sample, IP3	Charge (by Search Engine): Sequest HT	DeltaM [ppm] (by Search Engine): Sequest HT	RT [min] (by Search Engine): Sequest HT
	[R].TPFGAYGGLLK.[D]		1	1	2	Q8BWT1	Q8BWT1 [15-25]		0	1123.61	125793	509313		105588	123914	99219.3	2	-0.24	49.7003
B1ARU4	Microtubule-actin cross-linking factor 1, isoforms 1/2/3/4 OS=Mus musculus OX=10090 GN=Macf1 PE=1 SV=1	0	1	2	1	7353	831.1	5.41	128061	155163	98562.6	292049	207724	227379
	Annotated Sequence	Modifications	# Protein Groups	# Proteins	# PSMs	Master Protein Accessions	Positions in Master Proteins	Modifications in Master Proteins	# Missed Cleavages	Theo. MH+ [Da]	Abundance: F1: Sample, IgG1	Abundance: F2: Sample, IgG2	Abundance: F3: Sample, IgG3	Abundance: F4: Sample, IP1	Abundance: F5: Sample, IP2	Abundance: F6: Sample, IP3	Charge (by Search Engine): Sequest HT	DeltaM [ppm] (by Search Engine): Sequest HT	RT [min] (by Search Engine): Sequest HT
	[K].LHQEIPMDPTR.[S]	1xOxidation [M7]	1	4	2	B1ARU4	B1ARU4 [3141-3151]		0	1352.66	128061	155163	98562.6	292049	207724	227379	3	-2.32	11.8408
P84244	Histone H3.3 OS=Mus musculus OX=10090 GN=H3-3b PE=1 SV=2	20	4	18	4	136	15.3	11.27	1.77335e+07	2.7953e+07	1.87152e+07	2.64915e+07	2.74604e+07	2.59024e+07
[truncated: 1,162 more rows]

## Sheet: Proteins1
Accession	Description	Gene Name	Coverage [%]	# Peptides	# PSMs	# Unique Peptides	# AAs	MW [kDa]	calc. pI	Abundance: F1: Sample, IgG1	Abundance: F2: Sample, IgG2	Abundance: F3: Sample, IgG3	Abundance: F4: Sample, IP1	Abundance: F5: Sample, IP2	Abundance: F6: Sample, IP3
[truncated: 565 more rows]

[truncated: 2 more sheets: Peptidegroups, Sheet1]
