# Supplementary material for: ZMYND12 serves as an IDAd subunit that is essential for sperm motility in mice
Source: Cell Mol Life Sci. 2024 Jul 27;81(1):317. doi: 10.1007/s00018-024-05344-7 (PMC11335240; doi:10.1007/s00018-024-05344-7)
Supplement: Supplementary file 4 — Supplementary Material 4 [file 18_2024_5344_MOESM4_ESM.xlsx]

## Sheet: Sheet1
Supplementary Table S3. Detailed information on the antibodies used for immunoprecipitation, western blot and immunofluorescence staining
No.	Name	Catelogue number	Company	IP	WB	IF
1	Anti-ZMYND12 antibody	25587-1-AP	Proteintech	4 μg	1:1000	1:200
2	Anti-PRKACA antibody	24503-1-AP	Proteintech	-	1:1000	1:200
3	Anti-TTC29 antibody	HPA061473	Atlas Antibodies	-	1:1000	1:200
4	Anti-Phosphotyrosine antibody	05-1050X	Merck Millipore	-	1:1000	-
5	Anti-AC-TUBULIN antibody	FNab00082	FineTest	-	1:1000	1:200
6	Anti-DNAH1 antibody	PA5-57826	Thermo Fisher Scientific	-	-	1:200
7	Anti-DNAH2 antibody	NBP2-49506	Novus	-	-	1:200
8	Anti-DNAH10 antibody	bs-11022R	Bioss	-	-	1:200
9	Anti-DNAH12 antibody	PA5-63952	Thermo Fisher Scientific	-	-	1:500
10	Anti-DNALI1 antibody	17601-1-AP	Proteintech	-	-	1:200
11	Anti-AKAP3 antibody	-	Qi’s lab	-	-	1:500
12	Anti-γH2AX antibody	ab81299	Abcam	-	-	1:500
13	Normal Rabbit IgG	2729S	Cell Signaling Technology	4 μg	-	-
14	Goat-anti-Mouse IgG(H+L)-HRP	A0216	Beyotime	-	1:1000	-
15	Goat-anti-Rabbit IgG(H+L)-HRP	A0208	Beyotime	-	1:1000	-
16	IPKine HRP, Mouse Anti-Rabbit IgG LCS	A25022	Abbkine	-	1:5000	-
17	Donkey-anti-Mouse IgG, Alexa Fluor488	A-21202	Thermo Fisher Scientific	-	-	1:1000
18	Donkey-anti-Rabbit IgG, Alexa Fluor555	A-31572	Thermo Fisher Scientific	-	-	1:1000
19	Donkey-anti-Rabbit IgG, Alexa Fluor488	A-21206	Thermo Fisher Scientific	-	-	1:1000
